# Supplementary material for: Microbial and seminal traces of sexual intercourse and forensic implications
Source: Microbiome. 2025 Nov 20;13:237. doi: 10.1186/s40168-025-02268-7 (PMC12632010; doi:10.1186/s40168-025-02268-7)
Supplement: Supplementary file 2 — Supplementary Material 1: Figure S1. The temporal effects of sexual intercourse on the microbiome of vaginal swabs as analyzed with (A) Shannon diversity of underwear and vaginal swabs and (B) Bray‒Curtis distance in underwear and vaginal samples across time for each participant (each day compared to the day before). Profiles are min–max normalized within each participant, meaning that the scores are scaled such that the lowest value in the personal profile is 0 and the highest is 1. The scale is indicated in blue on the right. *Participants 9 and 10 did not have sexual intercourse on day 5. (C) Bray‒Curtis distance in vaginal (left) and underwear (right) samples across time for all participants (each day compared to the day before). Figure S2. Microbial structure of vaginal samples and underwear in the t-SNE space (row 1) and the PCOA space (row 2), colored by (A) type of sample, (B) Shannon entropy, (C) most abundant taxa, (D) secondmost abundant (sub)genus, and (E) largest relative abundance level of the most dominant taxon. Taxonomic classification of the microbial composition of (F) vaginal samples and (G) underwear. The most abundant (sub)genera are visualized. Figure S3. Cross-validation of true and false positive rates. The ROC curve per fold in the cross-validation (left panel) and the precision–recall curve (right panel) are shown. Figure S4. Prediction of coital status via the elastic net for the vaginal microbiome (days 1 to 7) in the GeneDoe dataset. Points called post-coital are in pink (darker = higher prediction), and points in blue are pre-coital (darker = lower prediction). Asterisks indicate points that passed the threshold (indicated in the color bar). Participants 9 and 10 did not have sexual intercourse on day 5. Figure S5. Prediction of the coital status of 44 sexual assault evidence collection kits (SAECKs or rapekits) (n = 88 vaginal samples). Given that these samples underwent standard forensic analyses with a focus on human DNA, they inclu [file 40168_2025_2268_MOESM1_ESM.zip › Supplementary/Supplementary table S1_Ahannach et.al_20250214.xlsx]

## Sheet: Description
	Column	Description
	taxa	The dependent variable
	variable	The variable tested
	effectsize	The effect size of the tested variable
	se	The standard error of the tester variable (if applicable)
	stat	The test statistic (if applicable)
	pvalue	The p-value from this test
	qvalue.withinformula	The p-value corrected for the number of variables within the formula
	qvalue	The p-value corrected for the number of formulas
	formula	The formula tested
	method	The method used
	n	The number of samples used in this model
	freq	If categorical, the number of counts for each category
	sequence	Where relevant, the ASV sequence of the taxon
	Sheet	Description
	Description	A sheet describing the data in this excel table
	Alpha_isala	The results of the alpha-diversity association tests
	Beta_isala	The results of the beta-diversity association tests
	Multidiffabundance_isala	Results of the Differential abundance tests from six tools.
	Multidiffabundance_genedoe	Results of the Differential abundance tests from six tools.

## Sheet: Alpha_isala
taxa	variable	effectsize	se	stat	pvalue	qvalue.withinformula	qvalue	formula	method	n	freq
mda.alpha	Sexual.Intercourse.24hours	0.187247	0.0530857	3.52727	0.000426106	0.000426106	0.0086979	~Sexual.Intercourse.24hours + Technical.run_20201030_isala_cross_4 + Technical.run_20201016_isala_cross_2 + Technical.libsize + Technical.run_20201009_isala_cross_1 + Technical.run_20201204_isala_cross_8 + Technical.run_20201120_isala_cross_6 + Technical.run_20210119_isala_cross_7 + Health.Antibiotic.3months + Technical.run_20201023_isala_cross_3 + Technical.run_20201211_isala_cross_9 + General.A…	alpha	3043	FALSE:2653, TRUE:390
mda.alpha	Sexual.partner.man	-0.125794	0.12769	-0.985151	0.324651	0.324651	0.651726	~Sexual.partner.man + Technical.run_20201030_isala_cross_4 + Technical.run_20201016_isala_cross_2 + Technical.libsize + Technical.run_20201009_isala_cross_1 + Technical.run_20201204_isala_cross_8 + Sexual.Intercourse.24hours + Technical.run_20201120_isala_cross_6 + Technical.run_20210119_isala_cross_7 + Health.Antibiotic.3months + Technical.run_20201023_isala_cross_3 + Technical.run_20201211_isal…	alpha	2375	FALSE:58, TRUE:2317
mda.alpha	Sexual.Intercourse.frequency	0.0166109	0.0197155	0.842531	0.39957	0.39957	0.704908	~Sexual.Intercourse.frequency + Technical.run_20201030_isala_cross_4 + Technical.run_20201016_isala_cross_2 + Technical.libsize + Technical.run_20201009_isala_cross_1 + Technical.run_20201204_isala_cross_8 + Sexual.Intercourse.24hours + Technical.run_20201120_isala_cross_6 + Technical.run_20210119_isala_cross_7 + Health.Antibiotic.3months + Technical.run_20201023_isala_cross_3 + Technical.run_202…	alpha	2560
mda.alpha	Sexual.partners.monogamous	-0.103049	0.0489705	-2.10432	0.0354402	0.0354402	0.173032	~Sexual.partners.monogamous + Technical.run_20201030_isala_cross_4 + Technical.run_20201016_isala_cross_2 + Technical.libsize + Technical.run_20201009_isala_cross_1 + Technical.run_20201204_isala_cross_8 + Sexual.Intercourse.24hours + Technical.run_20201120_isala_cross_6 + Technical.run_20210119_isala_cross_7 + Health.Antibiotic.3months + Technical.run_20201023_isala_cross_3 + Technical.run_20201…	alpha	2802	FALSE:483, TRUE:2319
mda.alpha	Sexual.partners.multiple	0.295354	0.0651841	4.53107	6.13955e-06	6.13955e-06	0.000339722	~Sexual.partners.multiple + Technical.run_20201030_isala_cross_4 + Technical.run_20201016_isala_cross_2 + Technical.libsize + Technical.run_20201009_isala_cross_1 + Technical.run_20201204_isala_cross_8 + Sexual.Intercourse.24hours + Technical.run_20201120_isala_cross_6 + Technical.run_20210119_isala_cross_7 + Health.Antibiotic.3months + Technical.run_20201023_isala_cross_3 + Technical.run_2020121…	alpha	2560	FALSE:2319, TRUE:241

## Sheet: Beta_isala
taxa	variable	effectsize	se	stat	pvalue	qvalue.withinformula	qvalue	formula	method	n	freq
mda.beta	Sexual.partner.man	0.000754335		1.88307	0.087	0.087	0.528625	~Sexual.partner.man + Technical.run_20201030_isala_cross_4 + Technical.run_20201016_isala_cross_2 + Technical.libsize + Technical.run_20201009_isala_cross_1 + Technical.run_20201204_isala_cross_8 + Sexual.Intercourse.24hours + Technical.run_20201120_isala_cross_6 + Technical.run_20210119_isala_cross_7 + Health.Antibiotic.3months + Technical.run_20201023_isala_cross_3 + Technical.run_20201211_isal…	beta	2375	FALSE:58, TRUE:2317
mda.beta	Sexual.Intercourse.frequency	0.000212812		0.570725	0.713	0.713	0.850391	~Sexual.Intercourse.frequency + Technical.run_20201030_isala_cross_4 + Technical.run_20201016_isala_cross_2 + Technical.libsize + Technical.run_20201009_isala_cross_1 + Technical.run_20201204_isala_cross_8 + Sexual.Intercourse.24hours + Technical.run_20201120_isala_cross_6 + Technical.run_20210119_isala_cross_7 + Health.Antibiotic.3months + Technical.run_20201023_isala_cross_3 + Technical.run_202…	beta	2560
mda.beta	Sexual.Intercourse.24hours	0.00302114		9.64222	9.999e-05	9.999e-05	0.00763524	dist ~ Sexual.Intercourse.24hours + Technical.run_20201030_isala_cross_4 + Technical.run_20201016_isala_cross_2 + Technical.libsize + Technical.run_20201009_isala_cross_1 + Technical.run_20201204_isala_cross_8 + Technical.run_20201120_isala_cross_6 + Technical.run_20210119_isala_cross_7 + Health.Antibiotic.3months + Technical.run_20201023_isala_cross_3 + Technical.run_20201211_isala_cross_9 + Gen…	beta	3043	FALSE:2653, TRUE:390
mda.beta	Sexual.partners.monogamous	0.00141482		4.18156	0.00309969	0.00309969	0.0534034	dist ~ Sexual.partners.monogamous + Technical.run_20201030_isala_cross_4 + Technical.run_20201016_isala_cross_2 + Technical.libsize + Technical.run_20201009_isala_cross_1 + Technical.run_20201204_isala_cross_8 + Sexual.Intercourse.24hours + Technical.run_20201120_isala_cross_6 + Technical.run_20210119_isala_cross_7 + Health.Antibiotic.3months + Technical.run_20201023_isala_cross_3 + Technical.run…	beta	2802	FALSE:483, TRUE:2319
mda.beta	Sexual.partners.multiple	0.00184994		4.96979	0.00069993	0.00069993	0.0237541	dist ~ Sexual.partners.multiple + Technical.run_20201030_isala_cross_4 + Technical.run_20201016_isala_cross_2 + Technical.libsize + Technical.run_20201009_isala_cross_1 + Technical.run_20201204_isala_cross_8 + Sexual.Intercourse.24hours + Technical.run_20201120_isala_cross_6 + Technical.run_20210119_isala_cross_7 + Health.Antibiotic.3months + Technical.run_20201023_isala_cross_3 + Technical.run_2…	beta	2560	FALSE:2319, TRUE:241

## Sheet: Multidiffabundance_isala
taxa	variable	effectsize	se	stat	pvalue	qvalue.withinformula	qvalue	formula	method	n	freq
Actinomyces	Sexual.Intercourse.24hours	1.28056	0.234538	5.46082	8.85e-07	6.64e-06	0.00015	~Sexual.Intercourse.24hours + Technical.run_20201030_isala_cross_4 + Technical.run_20201016_isala_cross_2 + Technical.libsize + Technical.run_20201009_isala_cross_1 + Technical.run_20201204_isala_cross_8 + Technical.run_20201120_isala_cross_6 + Technical.run_20210119_isala_cross_7 + Health.Antibiotic.3months + Technical.run_20201023_isala_cross_3 + Technical.run_20201211_isala_cross_9 + General.A…	aldex2	3043	FALSE:2653, TRUE:390
Actinomyces	Sexual.Intercourse.24hours	0.466411	0.094963	4.9115	9.04e-07	5.08e-06	7.03e-05	~Sexual.Intercourse.24hours + Technical.run_20201030_isala_cross_4 + Technical.run_20201016_isala_cross_2 + Technical.libsize + Technical.run_20201009_isala_cross_1 + Technical.run_20201204_isala_cross_8 + Technical.run_20201120_isala_cross_6 + Technical.run_20210119_isala_cross_7 + Health.Antibiotic.3months + Technical.run_20201023_isala_cross_3 + Technical.run_20201211_isala_cross_9 + General.A…	ancombc	3043	FALSE:2653, TRUE:390
Actinomyces	Sexual.Intercourse.24hours	0.922776	0.187937	4.91004	9.11e-07	5.9e-06	7.62e-05	~Sexual.Intercourse.24hours + Technical.run_20201030_isala_cross_4 + Technical.run_20201016_isala_cross_2 + Technical.libsize + Technical.run_20201009_isala_cross_1 + Technical.run_20201204_isala_cross_8 + Technical.run_20201120_isala_cross_6 + Technical.run_20210119_isala_cross_7 + Health.Antibiotic.3months + Technical.run_20201023_isala_cross_3 + Technical.run_20201211_isala_cross_9 + General.A…	DESeq2	3043	FALSE:2653, TRUE:390
Actinomyces	Sexual.Intercourse.24hours	0.965853	0.004757	5.79658	7.45e-09	5.59e-08	1.74e-06	~Sexual.Intercourse.24hours + Technical.run_20201030_isala_cross_4 + Technical.run_20201016_isala_cross_2 + Technical.libsize + Technical.run_20201009_isala_cross_1 + Technical.run_20201204_isala_cross_8 + Technical.run_20201120_isala_cross_6 + Technical.run_20210119_isala_cross_7 + Health.Antibiotic.3months + Technical.run_20201023_isala_cross_3 + Technical.run_20201211_isala_cross_9 + General.A…	limma	3043	FALSE:2653, TRUE:390
Actinomyces	Sexual.Intercourse.24hours	0.029571	0.053007	0.557856	0.576984	0.701737	0.898493	~Sexual.Intercourse.24hours + Technical.run_20201030_isala_cross_4 + Technical.run_20201016_isala_cross_2 + Technical.libsize + Technical.run_20201009_isala_cross_1 + Technical.run_20201204_isala_cross_8 + Technical.run_20201120_isala_cross_6 + Technical.run_20210119_isala_cross_7 + Health.Antibiotic.3months + Technical.run_20201023_isala_cross_3 + Technical.run_20201211_isala_cross_9 + General.A…	lmclr	3043	FALSE:2653, TRUE:390
Actinomyces	Sexual.Intercourse.24hours	1.07406	0.166903		1.43e-10	9.08e-10	1.95e-08	~Sexual.Intercourse.24hours + Technical.run_20201030_isala_cross_4 + Technical.run_20201016_isala_cross_2 + Technical.libsize + Technical.run_20201009_isala_cross_1 + Technical.run_20201204_isala_cross_8 + Technical.run_20201120_isala_cross_6 + Technical.run_20210119_isala_cross_7 + Health.Antibiotic.3months + Technical.run_20201023_isala_cross_3 + Technical.run_20201211_isala_cross_9 + General.A…	maaslin2	3043	FALSE:2653, TRUE:390
Actinomyces	Sexual.Intercourse.frequency	-0.04741	0.087472	-0.54192	0.581324	0.690648	0.736549	~Sexual.Intercourse.frequency + Technical.run_20201030_isala_cross_4 + Technical.run_20201016_isala_cross_2 + Technical.libsize + Technical.run_20201009_isala_cross_1 + Technical.run_20201204_isala_cross_8 + Sexual.Intercourse.24hours + Technical.run_20201120_isala_cross_6 + Technical.run_20210119_isala_cross_7 + Health.Antibiotic.3months + Technical.run_20201023_isala_cross_3 + Technical.run_202…	aldex2	2560
Actinomyces	Sexual.Intercourse.frequency	-0.04104	0.032028	-1.28132	0.200081	0.600242	0.670223	~Sexual.Intercourse.frequency + Technical.run_20201030_isala_cross_4 + Technical.run_20201016_isala_cross_2 + Technical.libsize + Technical.run_20201009_isala_cross_1 + Technical.run_20201204_isala_cross_8 + Sexual.Intercourse.24hours + Technical.run_20201120_isala_cross_6 + Technical.run_20210119_isala_cross_7 + Health.Antibiotic.3months + Technical.run_20201023_isala_cross_3 + Technical.run_202…	ancombc	2560
Actinomyces	Sexual.Intercourse.frequency	-0.13713	0.07067	-1.94045	0.052325	0.273672	0.329571	~Sexual.Intercourse.frequency + Technical.run_20201030_isala_cross_4 + Technical.run_20201016_isala_cross_2 + Technical.libsize + Technical.run_20201009_isala_cross_1 + Technical.run_20201204_isala_cross_8 + Sexual.Intercourse.24hours + Technical.run_20201120_isala_cross_6 + Technical.run_20210119_isala_cross_7 + Health.Antibiotic.3months + Technical.run_20201023_isala_cross_3 + Technical.run_202…	DESeq2	2560
Actinomyces	Sexual.Intercourse.frequency	-0.03723	0.001699	-0.6737	0.50056	0.884523	0.848544	~Sexual.Intercourse.frequency + Technical.run_20201030_isala_cross_4 + Technical.run_20201016_isala_cross_2 + Technical.libsize + Technical.run_20201009_isala_cross_1 + Technical.run_20201204_isala_cross_8 + Sexual.Intercourse.24hours + Technical.run_20201120_isala_cross_6 + Technical.run_20210119_isala_cross_7 + Health.Antibiotic.3months + Technical.run_20201023_isala_cross_3 + Technical.run_202…	limma	2560
Actinomyces	Sexual.Intercourse.frequency	-0.0181	0.013105	-1.38125	0.167324	0.754071	0.643202	~Sexual.Intercourse.frequency + Technical.run_20201030_isala_cross_4 + Technical.run_20201016_isala_cross_2 + Technical.libsize + Technical.run_20201009_isala_cross_1 + Technical.run_20201204_isala_cross_8 + Sexual.Intercourse.24hours + Technical.run_20201120_isala_cross_6 + Technical.run_20210119_isala_cross_7 + Health.Antibiotic.3months + Technical.run_20201023_isala_cross_3 + Technical.run_202…	lmclr	2560
Actinomyces	Sexual.Intercourse.frequency	-0.04763	0.061231		0.436728	0.677682	0.762234	~Sexual.Intercourse.frequency + Technical.run_20201030_isala_cross_4 + Technical.run_20201016_isala_cross_2 + Technical.libsize + Technical.run_20201009_isala_cross_1 + Technical.run_20201204_isala_cross_8 + Sexual.Intercourse.24hours + Technical.run_20201120_isala_cross_6 + Technical.run_20210119_isala_cross_7 + Health.Antibiotic.3months + Technical.run_20201023_isala_cross_3 + Technical.run_202…	maaslin2	2560
Actinomyces	Sexual.partner.man	0.743304	0.569331	1.30622	0.250394	0.706307	0.736549	~Sexual.partner.man + Technical.run_20201030_isala_cross_4 + Technical.run_20201016_isala_cross_2 + Technical.libsize + Technical.run_20201009_isala_cross_1 + Technical.run_20201204_isala_cross_8 + Sexual.Intercourse.24hours + Technical.run_20201120_isala_cross_6 + Technical.run_20210119_isala_cross_7 + Health.Antibiotic.3months + Technical.run_20201023_isala_cross_3 + Technical.run_20201211_isal…	aldex2	2375	FALSE:58, TRUE:2317
Actinomyces	Sexual.partner.man	0.243758	0.193771	1.25796	0.208405	0.487655	0.683329	~Sexual.partner.man + Technical.run_20201030_isala_cross_4 + Technical.run_20201016_isala_cross_2 + Technical.libsize + Technical.run_20201009_isala_cross_1 + Technical.run_20201204_isala_cross_8 + Sexual.Intercourse.24hours + Technical.run_20201120_isala_cross_6 + Technical.run_20210119_isala_cross_7 + Health.Antibiotic.3months + Technical.run_20201023_isala_cross_3 + Technical.run_20201211_isal…	ancombc	2375	FALSE:58, TRUE:2317
Actinomyces	Sexual.partner.man	0.832903	0.451548	1.84455	0.065103	0.325516	0.373368	~Sexual.partner.man + Technical.run_20201030_isala_cross_4 + Technical.run_20201016_isala_cross_2 + Technical.libsize + Technical.run_20201009_isala_cross_1 + Technical.run_20201204_isala_cross_8 + Sexual.Intercourse.24hours + Technical.run_20201120_isala_cross_6 + Technical.run_20210119_isala_cross_7 + Health.Antibiotic.3months + Technical.run_20201023_isala_cross_3 + Technical.run_20201211_isal…	DESeq2	2375	FALSE:58, TRUE:2317
Actinomyces	Sexual.partner.man	0.650254	0.011206	1.89141	0.058689	0.221156	0.356136	~Sexual.partner.man + Technical.run_20201030_isala_cross_4 + Technical.run_20201016_isala_cross_2 + Technical.libsize + Technical.run_20201009_isala_cross_1 + Technical.run_20201204_isala_cross_8 + Sexual.Intercourse.24hours + Technical.run_20201120_isala_cross_6 + Technical.run_20210119_isala_cross_7 + Health.Antibiotic.3months + Technical.run_20201023_isala_cross_3 + Technical.run_20201211_isal…	limma	2375	FALSE:58, TRUE:2317
Actinomyces	Sexual.partner.man	0.097977	0.0955	1.02593	0.305028	0.732902	0.793406	~Sexual.partner.man + Technical.run_20201030_isala_cross_4 + Technical.run_20201016_isala_cross_2 + Technical.libsize + Technical.run_20201009_isala_cross_1 + Technical.run_20201204_isala_cross_8 + Sexual.Intercourse.24hours + Technical.run_20201120_isala_cross_6 + Technical.run_20210119_isala_cross_7 + Health.Antibiotic.3months + Technical.run_20201023_isala_cross_3 + Technical.run_20201211_isal…	lmclr	2375	FALSE:58, TRUE:2317
Actinomyces	Sexual.partner.man	0.561336	0.405929		0.166844	0.455036	0.494425	~Sexual.partner.man + Technical.run_20201030_isala_cross_4 + Technical.run_20201016_isala_cross_2 + Technical.libsize + Technical.run_20201009_isala_cross_1 + Technical.run_20201204_isala_cross_8 + Sexual.Intercourse.24hours + Technical.run_20201120_isala_cross_6 + Technical.run_20210119_isala_cross_7 + Health.Antibiotic.3months + Technical.run_20201023_isala_cross_3 + Technical.run_20201211_isal…	maaslin2	2375	FALSE:58, TRUE:2317
Actinomyces	Sexual.partners.monogamous	-0.4933	0.217678	-2.26453	0.046108	0.306375	0.527709	~Sexual.partners.monogamous + Technical.run_20201030_isala_cross_4 + Technical.run_20201016_isala_cross_2 + Technical.libsize + Technical.run_20201009_isala_cross_1 + Technical.run_20201204_isala_cross_8 + Sexual.Intercourse.24hours + Technical.run_20201120_isala_cross_6 + Technical.run_20210119_isala_cross_7 + Health.Antibiotic.3months + Technical.run_20201023_isala_cross_3 + Technical.run_20201…	aldex2	2802	FALSE:483, TRUE:2319
Actinomyces	Sexual.partners.monogamous	-0.1813	0.085277	-2.12605	0.033499	0.12424	0.25851	~Sexual.partners.monogamous + Technical.run_20201030_isala_cross_4 + Technical.run_20201016_isala_cross_2 + Technical.libsize + Technical.run_20201009_isala_cross_1 + Technical.run_20201204_isala_cross_8 + Sexual.Intercourse.24hours + Technical.run_20201120_isala_cross_6 + Technical.run_20210119_isala_cross_7 + Health.Antibiotic.3months + Technical.run_20201023_isala_cross_3 + Technical.run_20201…	ancombc	2802	FALSE:483, TRUE:2319
Actinomyces	Sexual.partners.monogamous	-0.63216	0.172165	-3.67182	0.000241	0.002709	0.008608	~Sexual.partners.monogamous + Technical.run_20201030_isala_cross_4 + Technical.run_20201016_isala_cross_2 + Technical.libsize + Technical.run_20201009_isala_cross_1 + Technical.run_20201204_isala_cross_8 + Sexual.Intercourse.24hours + Technical.run_20201120_isala_cross_6 + Technical.run_20210119_isala_cross_7 + Health.Antibiotic.3months + Technical.run_20201023_isala_cross_3 + Technical.run_20201…	DESeq2	2802	FALSE:483, TRUE:2319
Actinomyces	Sexual.partners.monogamous	-0.01072	0.004139	-0.07681	0.938777	0.938777	0.985507	~Sexual.partners.monogamous + Technical.run_20201030_isala_cross_4 + Technical.run_20201016_isala_cross_2 + Technical.libsize + Technical.run_20201009_isala_cross_1 + Technical.run_20201204_isala_cross_8 + Sexual.Intercourse.24hours + Technical.run_20201120_isala_cross_6 + Technical.run_20210119_isala_cross_7 + Health.Antibiotic.3months + Technical.run_20201023_isala_cross_3 + Technical.run_20201…	limma	2802	FALSE:483, TRUE:2319
Actinomyces	Sexual.partners.monogamous	-0.26198	0.050987	-5.13827	2.96e-07	6.63e-06	4.43e-05	~Sexual.partners.monogamous + Technical.run_20201030_isala_cross_4 + Technical.run_20201016_isala_cross_2 + Technical.libsize + Technical.run_20201009_isala_cross_1 + Technical.run_20201204_isala_cross_8 + Sexual.Intercourse.24hours + Technical.run_20201120_isala_cross_6 + Technical.run_20210119_isala_cross_7 + Health.Antibiotic.3months + Technical.run_20201023_isala_cross_3 + Technical.run_20201…	lmclr	2802	FALSE:483, TRUE:2319
Actinomyces	Sexual.partners.monogamous	-0.49832	0.156477		0.001465	0.012816	0.027925	~Sexual.partners.monogamous + Technical.run_20201030_isala_cross_4 + Technical.run_20201016_isala_cross_2 + Technical.libsize + Technical.run_20201009_isala_cross_1 + Technical.run_20201204_isala_cross_8 + Sexual.Intercourse.24hours + Technical.run_20201120_isala_cross_6 + Technical.run_20210119_isala_cross_7 + Health.Antibiotic.3months + Technical.run_20201023_isala_cross_3 + Technical.run_20201…	maaslin2	2802	FALSE:483, TRUE:2319
Actinomyces	Sexual.partners.multiple	-0.82216	0.289603	-2.84004	0.015411	0.046232	0.321265	~Sexual.partners.multiple + Technical.run_20201030_isala_cross_4 + Technical.run_20201016_isala_cross_2 + Technical.libsize + Technical.run_20201009_isala_cross_1 + Technical.run_20201204_isala_cross_8 + Sexual.Intercourse.24hours + Technical.run_20201120_isala_cross_6 + Technical.run_20210119_isala_cross_7 + Health.Antibiotic.3months + Technical.run_20201023_isala_cross_3 + Technical.run_2020121…	aldex2	2560	FALSE:2319, TRUE:241
Actinomyces	Sexual.partners.multiple	-0.35728	0.099824	-3.57907	0.000345	0.00097	0.010688	~Sexual.partners.multiple + Technical.run_20201030_isala_cross_4 + Technical.run_20201016_isala_cross_2 + Technical.libsize + Technical.run_20201009_isala_cross_1 + Technical.run_20201204_isala_cross_8 + Sexual.Intercourse.24hours + Technical.run_20201120_isala_cross_6 + Technical.run_20210119_isala_cross_7 + Health.Antibiotic.3months + Technical.run_20201023_isala_cross_3 + Technical.run_2020121…	ancombc	2560	FALSE:2319, TRUE:241
Actinomyces	Sexual.partners.multiple	-0.92816	0.235944	-3.93381	8.36e-05	0.000752	0.003529	~Sexual.partners.multiple + Technical.run_20201030_isala_cross_4 + Technical.run_20201016_isala_cross_2 + Technical.libsize + Technical.run_20201009_isala_cross_1 + Technical.run_20201204_isala_cross_8 + Sexual.Intercourse.24hours + Technical.run_20201120_isala_cross_6 + Technical.run_20210119_isala_cross_7 + Health.Antibiotic.3months + Technical.run_20201023_isala_cross_3 + Technical.run_2020121…	DESeq2	2560	FALSE:2319, TRUE:241
Actinomyces	Sexual.partners.multiple	-0.64793	0.00528	-3.77327	0.000165	0.000606	0.008485	~Sexual.partners.multiple + Technical.run_20201030_isala_cross_4 + Technical.run_20201016_isala_cross_2 + Technical.libsize + Technical.run_20201009_isala_cross_1 + Technical.run_20201204_isala_cross_8 + Sexual.Intercourse.24hours + Technical.run_20201120_isala_cross_6 + Technical.run_20210119_isala_cross_7 + Health.Antibiotic.3months + Technical.run_20201023_isala_cross_3 + Technical.run_2020121…	limma	2560	FALSE:2319, TRUE:241
Actinomyces	Sexual.partners.multiple	-0.06519	0.043495	-1.4987	0.134076	0.287307	0.596388	~Sexual.partners.multiple + Technical.run_20201030_isala_cross_4 + Technical.run_20201016_isala_cross_2 + Technical.libsize + Technical.run_20201009_isala_cross_1 + Technical.run_20201204_isala_cross_8 + Sexual.Intercourse.24hours + Technical.run_20201120_isala_cross_6 + Technical.run_20210119_isala_cross_7 + Health.Antibiotic.3months + Technical.run_20201023_isala_cross_3 + Technical.run_2020121…	lmclr	2560	FALSE:2319, TRUE:241
Actinomyces	Sexual.partners.multiple	-0.62922	0.202871		0.001946	0.005152	0.033599	~Sexual.partners.multiple + Technical.run_20201030_isala_cross_4 + Technical.run_20201016_isala_cross_2 + Technical.libsize + Technical.run_20201009_isala_cross_1 + Technical.run_20201204_isala_cross_8 + Sexual.Intercourse.24hours + Technical.run_20201120_isala_cross_6 + Technical.run_20210119_isala_cross_7 + Health.Antibiotic.3months + Technical.run_20201023_isala_cross_3 + Technical.run_2020121…	maaslin2	2560	FALSE:2319, TRUE:241
Actinotignum	Sexual.Intercourse.24hours	0.25042	0.207057	1.20783	0.305715	0.52811	0.736549	~Sexual.Intercourse.24hours + Technical.run_20201030_isala_cross_4 + Technical.run_20201016_isala_cross_2 + Technical.libsize + Technical.run_20201009_isala_cross_1 + Technical.run_20201204_isala_cross_8 + Technical.run_20201120_isala_cross_6 + Technical.run_20210119_isala_cross_7 + Health.Antibiotic.3months + Technical.run_20201023_isala_cross_3 + Technical.run_20201211_isala_cross_9 + General.A…	aldex2	3043	FALSE:2653, TRUE:390
Actinotignum	Sexual.Intercourse.24hours	-0.02329	0.075336	-0.3091	0.757247	0.829639	0.968618	~Sexual.Intercourse.24hours + Technical.run_20201030_isala_cross_4 + Technical.run_20201016_isala_cross_2 + Technical.libsize + Technical.run_20201009_isala_cross_1 + Technical.run_20201204_isala_cross_8 + Technical.run_20201120_isala_cross_6 + Technical.run_20210119_isala_cross_7 + Health.Antibiotic.3months + Technical.run_20201023_isala_cross_3 + Technical.run_20201211_isala_cross_9 + General.A…	ancombc	3043	FALSE:2653, TRUE:390
Actinotignum	Sexual.Intercourse.24hours	0.894781	0.413306	2.16493	0.030393	0.075086	0.245177	~Sexual.Intercourse.24hours + Technical.run_20201030_isala_cross_4 + Technical.run_20201016_isala_cross_2 + Technical.libsize + Technical.run_20201009_isala_cross_1 + Technical.run_20201204_isala_cross_8 + Technical.run_20201120_isala_cross_6 + Technical.run_20210119_isala_cross_7 + Health.Antibiotic.3months + Technical.run_20201023_isala_cross_3 + Technical.run_20201211_isala_cross_9 + General.A…	DESeq2	3043	FALSE:2653, TRUE:390
Actinotignum	Sexual.Intercourse.24hours	0.296223	0.003529	2.41133	0.015952	0.047408	0.185037	~Sexual.Intercourse.24hours + Technical.run_20201030_isala_cross_4 + Technical.run_20201016_isala_cross_2 + Technical.libsize + Technical.run_20201009_isala_cross_1 + Technical.run_20201204_isala_cross_8 + Technical.run_20201120_isala_cross_6 + Technical.run_20210119_isala_cross_7 + Health.Antibiotic.3months + Technical.run_20201023_isala_cross_3 + Technical.run_20201211_isala_cross_9 + General.A…	limma	3043	FALSE:2653, TRUE:390
Actinotignum	Sexual.Intercourse.24hours	0.003327	0.053774	0.061869	0.950671	0.950671	0.99114	~Sexual.Intercourse.24hours + Technical.run_20201030_isala_cross_4 + Technical.run_20201016_isala_cross_2 + Technical.libsize + Technical.run_20201009_isala_cross_1 + Technical.run_20201204_isala_cross_8 + Technical.run_20201120_isala_cross_6 + Technical.run_20210119_isala_cross_7 + Health.Antibiotic.3months + Technical.run_20201023_isala_cross_3 + Technical.run_20201211_isala_cross_9 + General.A…	lmclr	3043	FALSE:2653, TRUE:390
Actinotignum	Sexual.Intercourse.24hours	0.270497	0.122557		0.02738	0.05357	0.185242	~Sexual.Intercourse.24hours + Technical.run_20201030_isala_cross_4 + Technical.run_20201016_isala_cross_2 + Technical.libsize + Technical.run_20201009_isala_cross_1 + Technical.run_20201204_isala_cross_8 + Technical.run_20201120_isala_cross_6 + Technical.run_20210119_isala_cross_7 + Health.Antibiotic.3months + Technical.run_20201023_isala_cross_3 + Technical.run_20201211_isala_cross_9 + General.A…	maaslin2	3043	FALSE:2653, TRUE:390
Actinotignum	Sexual.Intercourse.frequency	-0.10676	0.077057	-1.38691	0.255819	0.690648	0.736549	~Sexual.Intercourse.frequency + Technical.run_20201030_isala_cross_4 + Technical.run_20201016_isala_cross_2 + Technical.libsize + Technical.run_20201009_isala_cross_1 + Technical.run_20201204_isala_cross_8 + Sexual.Intercourse.24hours + Technical.run_20201120_isala_cross_6 + Technical.run_20210119_isala_cross_7 + Health.Antibiotic.3months + Technical.run_20201023_isala_cross_3 + Technical.run_202…	aldex2	2560
Actinotignum	Sexual.Intercourse.frequency	-0.05349	0.024715	-2.16434	0.030438	0.152191	0.24475	~Sexual.Intercourse.frequency + Technical.run_20201030_isala_cross_4 + Technical.run_20201016_isala_cross_2 + Technical.libsize + Technical.run_20201009_isala_cross_1 + Technical.run_20201204_isala_cross_8 + Sexual.Intercourse.24hours + Technical.run_20201120_isala_cross_6 + Technical.run_20210119_isala_cross_7 + Health.Antibiotic.3months + Technical.run_20201023_isala_cross_3 + Technical.run_202…	ancombc	2560
Actinotignum	Sexual.Intercourse.frequency	-0.20036	0.152978	-1.30976	0.190278	0.535158	0.610733	~Sexual.Intercourse.frequency + Technical.run_20201030_isala_cross_4 + Technical.run_20201016_isala_cross_2 + Technical.libsize + Technical.run_20201009_isala_cross_1 + Technical.run_20201204_isala_cross_8 + Sexual.Intercourse.24hours + Technical.run_20201120_isala_cross_6 + Technical.run_20210119_isala_cross_7 + Health.Antibiotic.3months + Technical.run_20201023_isala_cross_3 + Technical.run_202…	DESeq2	2560
Actinotignum	Sexual.Intercourse.frequency	-0.072	0.001414	-1.59832	0.110092	0.412843	0.473515	~Sexual.Intercourse.frequency + Technical.run_20201030_isala_cross_4 + Technical.run_20201016_isala_cross_2 + Technical.libsize + Technical.run_20201009_isala_cross_1 + Technical.run_20201204_isala_cross_8 + Sexual.Intercourse.24hours + Technical.run_20201120_isala_cross_6 + Technical.run_20210119_isala_cross_7 + Health.Antibiotic.3months + Technical.run_20201023_isala_cross_3 + Technical.run_202…	limma	2560
Actinotignum	Sexual.Intercourse.frequency	-0.00594	0.008857	-0.67089	0.50235	0.843669	0.874292	~Sexual.Intercourse.frequency + Technical.run_20201030_isala_cross_4 + Technical.run_20201016_isala_cross_2 + Technical.libsize + Technical.run_20201009_isala_cross_1 + Technical.run_20201204_isala_cross_8 + Sexual.Intercourse.24hours + Technical.run_20201120_isala_cross_6 + Technical.run_20210119_isala_cross_7 + Health.Antibiotic.3months + Technical.run_20201023_isala_cross_3 + Technical.run_202…	lmclr	2560
Actinotignum	Sexual.Intercourse.frequency	-0.08682	0.044228		0.049748	0.278322	0.261517	~Sexual.Intercourse.frequency + Technical.run_20201030_isala_cross_4 + Technical.run_20201016_isala_cross_2 + Technical.libsize + Technical.run_20201009_isala_cross_1 + Technical.run_20201204_isala_cross_8 + Sexual.Intercourse.24hours + Technical.run_20201120_isala_cross_6 + Technical.run_20210119_isala_cross_7 + Health.Antibiotic.3months + Technical.run_20201023_isala_cross_3 + Technical.run_202…	maaslin2	2560
Actinotignum	Sexual.partner.man	0.029114	0.503343	0.056159	0.576201	0.706307	0.736549	~Sexual.partner.man + Technical.run_20201030_isala_cross_4 + Technical.run_20201016_isala_cross_2 + Technical.libsize + Technical.run_20201009_isala_cross_1 + Technical.run_20201204_isala_cross_8 + Sexual.Intercourse.24hours + Technical.run_20201120_isala_cross_6 + Technical.run_20210119_isala_cross_7 + Health.Antibiotic.3months + Technical.run_20201023_isala_cross_3 + Technical.run_20201211_isal…	aldex2	2375	FALSE:58, TRUE:2317
Actinotignum	Sexual.partner.man	-0.07756	0.135199	-0.57365	0.566208	0.848459	0.915192	~Sexual.partner.man + Technical.run_20201030_isala_cross_4 + Technical.run_20201016_isala_cross_2 + Technical.libsize + Technical.run_20201009_isala_cross_1 + Technical.run_20201204_isala_cross_8 + Sexual.Intercourse.24hours + Technical.run_20201120_isala_cross_6 + Technical.run_20210119_isala_cross_7 + Health.Antibiotic.3months + Technical.run_20201023_isala_cross_3 + Technical.run_20201211_isal…	ancombc	2375	FALSE:58, TRUE:2317
Actinotignum	Sexual.partner.man	0.768656	0.950033	0.809084	0.418467	0.855955	0.80632	~Sexual.partner.man + Technical.run_20201030_isala_cross_4 + Technical.run_20201016_isala_cross_2 + Technical.libsize + Technical.run_20201009_isala_cross_1 + Technical.run_20201204_isala_cross_8 + Sexual.Intercourse.24hours + Technical.run_20201120_isala_cross_6 + Technical.run_20210119_isala_cross_7 + Health.Antibiotic.3months + Technical.run_20201023_isala_cross_3 + Technical.run_20201211_isal…	DESeq2	2375	FALSE:58, TRUE:2317
Actinotignum	Sexual.partner.man	0.33657	0.009525	1.16602	0.24372	0.4062	0.65781	~Sexual.partner.man + Technical.run_20201030_isala_cross_4 + Technical.run_20201016_isala_cross_2 + Technical.libsize + Technical.run_20201009_isala_cross_1 + Technical.run_20201204_isala_cross_8 + Sexual.Intercourse.24hours + Technical.run_20201120_isala_cross_6 + Technical.run_20210119_isala_cross_7 + Health.Antibiotic.3months + Technical.run_20201023_isala_cross_3 + Technical.run_20201211_isal…	limma	2375	FALSE:58, TRUE:2317
Actinotignum	Sexual.partner.man	0.039869	0.061271	0.650691	0.51531	0.732902	0.875079	~Sexual.partner.man + Technical.run_20201030_isala_cross_4 + Technical.run_20201016_isala_cross_2 + Technical.libsize + Technical.run_20201009_isala_cross_1 + Technical.run_20201204_isala_cross_8 + Sexual.Intercourse.24hours + Technical.run_20201120_isala_cross_6 + Technical.run_20210119_isala_cross_7 + Health.Antibiotic.3months + Technical.run_20201023_isala_cross_3 + Technical.run_20201211_isal…	lmclr	2375	FALSE:58, TRUE:2317
Actinotignum	Sexual.partner.man	-0.05325	0.297456		0.857933	0.908616	0.951549	~Sexual.partner.man + Technical.run_20201030_isala_cross_4 + Technical.run_20201016_isala_cross_2 + Technical.libsize + Technical.run_20201009_isala_cross_1 + Technical.run_20201204_isala_cross_8 + Sexual.Intercourse.24hours + Technical.run_20201120_isala_cross_6 + Technical.run_20210119_isala_cross_7 + Health.Antibiotic.3months + Technical.run_20201023_isala_cross_3 + Technical.run_20201211_isal…	maaslin2	2375	FALSE:58, TRUE:2317
Actinotignum	Sexual.partners.monogamous	-0.17222	0.193477	-0.88958	0.416647	0.59827	0.736549	~Sexual.partners.monogamous + Technical.run_20201030_isala_cross_4 + Technical.run_20201016_isala_cross_2 + Technical.libsize + Technical.run_20201009_isala_cross_1 + Technical.run_20201204_isala_cross_8 + Sexual.Intercourse.24hours + Technical.run_20201120_isala_cross_6 + Technical.run_20210119_isala_cross_7 + Health.Antibiotic.3months + Technical.run_20201023_isala_cross_3 + Technical.run_20201…	aldex2	2802	FALSE:483, TRUE:2319
Actinotignum	Sexual.partners.monogamous	-0.02323	0.072142	-0.32195	0.747493	0.820419	0.968061	~Sexual.partners.monogamous + Technical.run_20201030_isala_cross_4 + Technical.run_20201016_isala_cross_2 + Technical.libsize + Technical.run_20201009_isala_cross_1 + Technical.run_20201204_isala_cross_8 + Sexual.Intercourse.24hours + Technical.run_20201120_isala_cross_6 + Technical.run_20210119_isala_cross_7 + Health.Antibiotic.3months + Technical.run_20201023_isala_cross_3 + Technical.run_20201…	ancombc	2802	FALSE:483, TRUE:2319
Actinotignum	Sexual.partners.monogamous	-1.2414	0.369276	-3.36172	0.000775	0.006971	0.022085	~Sexual.partners.monogamous + Technical.run_20201030_isala_cross_4 + Technical.run_20201016_isala_cross_2 + Technical.libsize + Technical.run_20201009_isala_cross_1 + Technical.run_20201204_isala_cross_8 + Sexual.Intercourse.24hours + Technical.run_20201120_isala_cross_6 + Technical.run_20210119_isala_cross_7 + Health.Antibiotic.3months + Technical.run_20201023_isala_cross_3 + Technical.run_20201…	DESeq2	2802	FALSE:483, TRUE:2319
Actinotignum	Sexual.partners.monogamous	0.178127	0.003444	1.54482	0.1225	0.2205	0.495804	~Sexual.partners.monogamous + Technical.run_20201030_isala_cross_4 + Technical.run_20201016_isala_cross_2 + Technical.libsize + Technical.run_20201009_isala_cross_1 + Technical.run_20201204_isala_cross_8 + Sexual.Intercourse.24hours + Technical.run_20201120_isala_cross_6 + Technical.run_20210119_isala_cross_7 + Health.Antibiotic.3months + Technical.run_20201023_isala_cross_3 + Technical.run_20201…	limma	2802	FALSE:483, TRUE:2319
Actinotignum	Sexual.partners.monogamous	-0.26183	0.051726	-5.06188	4.42e-07	6.63e-06	6.23e-05	~Sexual.partners.monogamous + Technical.run_20201030_isala_cross_4 + Technical.run_20201016_isala_cross_2 + Technical.libsize + Technical.run_20201009_isala_cross_1 + Technical.run_20201204_isala_cross_8 + Sexual.Intercourse.24hours + Technical.run_20201120_isala_cross_6 + Technical.run_20210119_isala_cross_7 + Health.Antibiotic.3months + Technical.run_20201023_isala_cross_3 + Technical.run_20201…	lmclr	2802	FALSE:483, TRUE:2319
Actinotignum	Sexual.partners.monogamous	-0.21947	0.11657		0.059836	0.149591	0.293871	~Sexual.partners.monogamous + Technical.run_20201030_isala_cross_4 + Technical.run_20201016_isala_cross_2 + Technical.libsize + Technical.run_20201009_isala_cross_1 + Technical.run_20201204_isala_cross_8 + Sexual.Intercourse.24hours + Technical.run_20201120_isala_cross_6 + Technical.run_20210119_isala_cross_7 + Health.Antibiotic.3months + Technical.run_20201023_isala_cross_3 + Technical.run_20201…	maaslin2	2802	FALSE:483, TRUE:2319
Actinotignum	Sexual.partners.multiple	-0.53794	0.255453	-2.10603	0.103505	0.166347	0.736549	~Sexual.partners.multiple + Technical.run_20201030_isala_cross_4 + Technical.run_20201016_isala_cross_2 + Technical.libsize + Technical.run_20201009_isala_cross_1 + Technical.run_20201204_isala_cross_8 + Sexual.Intercourse.24hours + Technical.run_20201120_isala_cross_6 + Technical.run_20210119_isala_cross_7 + Health.Antibiotic.3months + Technical.run_20201023_isala_cross_3 + Technical.run_2020121…	aldex2	2560	FALSE:2319, TRUE:241
Actinotignum	Sexual.partners.multiple	-0.21667	0.070346	-3.08004	0.00207	0.004657	0.040902	~Sexual.partners.multiple + Technical.run_20201030_isala_cross_4 + Technical.run_20201016_isala_cross_2 + Technical.libsize + Technical.run_20201009_isala_cross_1 + Technical.run_20201204_isala_cross_8 + Sexual.Intercourse.24hours + Technical.run_20201120_isala_cross_6 + Technical.run_20210119_isala_cross_7 + Health.Antibiotic.3months + Technical.run_20201023_isala_cross_3 + Technical.run_2020121…	ancombc	2560	FALSE:2319, TRUE:241
Actinotignum	Sexual.partners.multiple	-1.374	0.508959	-2.69964	0.006942	0.024028	0.098957	~Sexual.partners.multiple + Technical.run_20201030_isala_cross_4 + Technical.run_20201016_isala_cross_2 + Technical.libsize + Technical.run_20201009_isala_cross_1 + Technical.run_20201204_isala_cross_8 + Sexual.Intercourse.24hours + Technical.run_20201120_isala_cross_6 + Technical.run_20210119_isala_cross_7 + Health.Antibiotic.3months + Technical.run_20201023_isala_cross_3 + Technical.run_2020121…	DESeq2	2560	FALSE:2319, TRUE:241
Actinotignum	Sexual.partners.multiple	-0.50518	0.00463	-3.42422	0.000626	0.001761	0.022306	~Sexual.partners.multiple + Technical.run_20201030_isala_cross_4 + Technical.run_20201016_isala_cross_2 + Technical.libsize + Technical.run_20201009_isala_cross_1 + Technical.run_20201204_isala_cross_8 + Sexual.Intercourse.24hours + Technical.run_20201120_isala_cross_6 + Technical.run_20210119_isala_cross_7 + Health.Antibiotic.3months + Technical.run_20201023_isala_cross_3 + Technical.run_2020121…	limma	2560	FALSE:2319, TRUE:241
Actinotignum	Sexual.partners.multiple	-0.02164	0.029397	-0.73598	0.461813	0.629746	0.867012	~Sexual.partners.multiple + Technical.run_20201030_isala_cross_4 + Technical.run_20201016_isala_cross_2 + Technical.libsize + Technical.run_20201009_isala_cross_1 + Technical.run_20201204_isala_cross_8 + Sexual.Intercourse.24hours + Technical.run_20201120_isala_cross_6 + Technical.run_20210119_isala_cross_7 + Health.Antibiotic.3months + Technical.run_20201023_isala_cross_3 + Technical.run_2020121…	lmclr	2560	FALSE:2319, TRUE:241
Actinotignum	Sexual.partners.multiple	-0.45034	0.146635		0.002155	0.005387	0.035531	~Sexual.partners.multiple + Technical.run_20201030_isala_cross_4 + Technical.run_20201016_isala_cross_2 + Technical.libsize + Technical.run_20201009_isala_cross_1 + Technical.run_20201204_isala_cross_8 + Sexual.Intercourse.24hours + Technical.run_20201120_isala_cross_6 + Technical.run_20210119_isala_cross_7 + Health.Antibiotic.3months + Technical.run_20201023_isala_cross_3 + Technical.run_2020121…	maaslin2	2560	FALSE:2319, TRUE:241
Aerococcus	Sexual.Intercourse.24hours	0.564864	0.261485	2.15909	0.06058	0.16036	0.593878	~Sexual.Intercourse.24hours + Technical.run_20201030_isala_cross_4 + Technical.run_20201016_isala_cross_2 + Technical.libsize + Technical.run_20201009_isala_cross_1 + Technical.run_20201204_isala_cross_8 + Technical.run_20201120_isala_cross_6 + Technical.run_20210119_isala_cross_7 + Health.Antibiotic.3months + Technical.run_20201023_isala_cross_3 + Technical.run_20201211_isala_cross_9 + General.A…	aldex2	3043	FALSE:2653, TRUE:390
Aerococcus	Sexual.Intercourse.24hours	0.153647	0.122337	1.25593	0.20914	0.348567	0.68371	~Sexual.Intercourse.24hours + Technical.run_20201030_isala_cross_4 + Technical.run_20201016_isala_cross_2 + Technical.libsize + Technical.run_20201009_isala_cross_1 + Technical.run_20201204_isala_cross_8 + Technical.run_20201120_isala_cross_6 + Technical.run_20210119_isala_cross_7 + Health.Antibiotic.3months + Technical.run_20201023_isala_cross_3 + Technical.run_20201211_isala_cross_9 + General.A…	ancombc	3043	FALSE:2653, TRUE:390
Aerococcus	Sexual.Intercourse.24hours	0.449514	0.388119	1.15819	0.246788	0.326631	0.67722	~Sexual.Intercourse.24hours + Technical.run_20201030_isala_cross_4 + Technical.run_20201016_isala_cross_2 + Technical.libsize + Technical.run_20201009_isala_cross_1 + Technical.run_20201204_isala_cross_8 + Technical.run_20201120_isala_cross_6 + Technical.run_20210119_isala_cross_7 + Health.Antibiotic.3months + Technical.run_20201023_isala_cross_3 + Technical.run_20201211_isala_cross_9 + General.A…	DESeq2	3043	FALSE:2653, TRUE:390
Aerococcus	Sexual.Intercourse.24hours	0.492069	0.004004	2.69582	0.00706	0.024437	0.108956	~Sexual.Intercourse.24hours + Technical.run_20201030_isala_cross_4 + Technical.run_20201016_isala_cross_2 + Technical.libsize + Technical.run_20201009_isala_cross_1 + Technical.run_20201204_isala_cross_8 + Technical.run_20201120_isala_cross_6 + Technical.run_20210119_isala_cross_7 + Health.Antibiotic.3months + Technical.run_20201023_isala_cross_3 + Technical.run_20201211_isala_cross_9 + General.A…	limma	3043	FALSE:2653, TRUE:390
Aerococcus	Sexual.Intercourse.24hours	0.062452	0.054577	1.14429	0.252595	0.420992	0.74908	~Sexual.Intercourse.24hours + Technical.run_20201030_isala_cross_4 + Technical.run_20201016_isala_cross_2 + Technical.libsize + Technical.run_20201009_isala_cross_1 + Technical.run_20201204_isala_cross_8 + Technical.run_20201120_isala_cross_6 + Technical.run_20210119_isala_cross_7 + Health.Antibiotic.3months + Technical.run_20201023_isala_cross_3 + Technical.run_20201211_isala_cross_9 + General.A…	lmclr	3043	FALSE:2653, TRUE:390
Aerococcus	Sexual.Intercourse.24hours	0.533405	0.191439		0.005365	0.014201	0.06543	~Sexual.Intercourse.24hours + Technical.run_20201030_isala_cross_4 + Technical.run_20201016_isala_cross_2 + Technical.libsize + Technical.run_20201009_isala_cross_1 + Technical.run_20201204_isala_cross_8 + Technical.run_20201120_isala_cross_6 + Technical.run_20210119_isala_cross_7 + Health.Antibiotic.3months + Technical.run_20201023_isala_cross_3 + Technical.run_20201211_isala_cross_9 + General.A…	maaslin2	3043	FALSE:2653, TRUE:390
Aerococcus	Sexual.Intercourse.frequency	0.053244	0.099037	0.53738	0.586405	0.690648	0.736549	~Sexual.Intercourse.frequency + Technical.run_20201030_isala_cross_4 + Technical.run_20201016_isala_cross_2 + Technical.libsize + Technical.run_20201009_isala_cross_1 + Technical.run_20201204_isala_cross_8 + Sexual.Intercourse.24hours + Technical.run_20201120_isala_cross_6 + Technical.run_20210119_isala_cross_7 + Health.Antibiotic.3months + Technical.run_20201023_isala_cross_3 + Technical.run_202…	aldex2	2560
Aerococcus	Sexual.Intercourse.frequency	0.006143	0.041839	0.146814	0.883279	0.930779	0.990947	~Sexual.Intercourse.frequency + Technical.run_20201030_isala_cross_4 + Technical.run_20201016_isala_cross_2 + Technical.libsize + Technical.run_20201009_isala_cross_1 + Technical.run_20201204_isala_cross_8 + Sexual.Intercourse.24hours + Technical.run_20201120_isala_cross_6 + Technical.run_20210119_isala_cross_7 + Health.Antibiotic.3months + Technical.run_20201023_isala_cross_3 + Technical.run_202…	ancombc	2560
Aerococcus	Sexual.Intercourse.frequency	-0.24741	0.147197	-1.6808	0.092802	0.349261	0.438241	~Sexual.Intercourse.frequency + Technical.run_20201030_isala_cross_4 + Technical.run_20201016_isala_cross_2 + Technical.libsize + Technical.run_20201009_isala_cross_1 + Technical.run_20201204_isala_cross_8 + Sexual.Intercourse.24hours + Technical.run_20201120_isala_cross_6 + Technical.run_20210119_isala_cross_7 + Health.Antibiotic.3months + Technical.run_20201023_isala_cross_3 + Technical.run_202…	DESeq2	2560
Aerococcus	Sexual.Intercourse.frequency	0.003174	0.001557	0.047875	0.961819	0.961819	0.989143	~Sexual.Intercourse.frequency + Technical.run_20201030_isala_cross_4 + Technical.run_20201016_isala_cross_2 + Technical.libsize + Technical.run_20201009_isala_cross_1 + Technical.run_20201204_isala_cross_8 + Sexual.Intercourse.24hours + Technical.run_20201120_isala_cross_6 + Technical.run_20210119_isala_cross_7 + Health.Antibiotic.3months + Technical.run_20201023_isala_cross_3 + Technical.run_202…	limma	2560
Aerococcus	Sexual.Intercourse.frequency	-0.02557	0.021564	-1.18588	0.235781	0.762856	0.729277	~Sexual.Intercourse.frequency + Technical.run_20201030_isala_cross_4 + Technical.run_20201016_isala_cross_2 + Technical.libsize + Technical.run_20201009_isala_cross_1 + Technical.run_20201204_isala_cross_8 + Sexual.Intercourse.24hours + Technical.run_20201120_isala_cross_6 + Technical.run_20210119_isala_cross_7 + Health.Antibiotic.3months + Technical.run_20201023_isala_cross_3 + Technical.run_202…	lmclr	2560
Aerococcus	Sexual.Intercourse.frequency	0.047276	0.072583		0.514884	0.724056	0.807642	~Sexual.Intercourse.frequency + Technical.run_20201030_isala_cross_4 + Technical.run_20201016_isala_cross_2 + Technical.libsize + Technical.run_20201009_isala_cross_1 + Technical.run_20201204_isala_cross_8 + Sexual.Intercourse.24hours + Technical.run_20201120_isala_cross_6 + Technical.run_20210119_isala_cross_7 + Health.Antibiotic.3months + Technical.run_20201023_isala_cross_3 + Technical.run_202…	maaslin2	2560
Aerococcus	Sexual.partner.man	-0.69495	0.629454	-1.10359	0.307194	0.706307	0.736549	~Sexual.partner.man + Technical.run_20201030_isala_cross_4 + Technical.run_20201016_isala_cross_2 + Technical.libsize + Technical.run_20201009_isala_cross_1 + Technical.run_20201204_isala_cross_8 + Sexual.Intercourse.24hours + Technical.run_20201120_isala_cross_6 + Technical.run_20210119_isala_cross_7 + Health.Antibiotic.3months + Technical.run_20201023_isala_cross_3 + Technical.run_20201211_isal…	aldex2	2375	FALSE:58, TRUE:2317
Aerococcus	Sexual.partner.man	-0.49779	0.33316	-1.49416	0.135135	0.434361	0.566473	~Sexual.partner.man + Technical.run_20201030_isala_cross_4 + Technical.run_20201016_isala_cross_2 + Technical.libsize + Technical.run_20201009_isala_cross_1 + Technical.run_20201204_isala_cross_8 + Sexual.Intercourse.24hours + Technical.run_20201120_isala_cross_6 + Technical.run_20210119_isala_cross_7 + Health.Antibiotic.3months + Technical.run_20201023_isala_cross_3 + Technical.run_20201211_isal…	ancombc	2375	FALSE:58, TRUE:2317
Aerococcus	Sexual.partner.man	-0.97565	0.968216	-1.00768	0.313608	0.807556	0.735065	~Sexual.partner.man + Technical.run_20201030_isala_cross_4 + Technical.run_20201016_isala_cross_2 + Technical.libsize + Technical.run_20201009_isala_cross_1 + Technical.run_20201204_isala_cross_8 + Sexual.Intercourse.24hours + Technical.run_20201120_isala_cross_6 + Technical.run_20210119_isala_cross_7 + Health.Antibiotic.3months + Technical.run_20201023_isala_cross_3 + Technical.run_20201211_isal…	DESeq2	2375	FALSE:58, TRUE:2317
Aerococcus	Sexual.partner.man	-0.34977	0.011003	-0.79365	0.427476	0.62053	0.806432	~Sexual.partner.man + Technical.run_20201030_isala_cross_4 + Technical.run_20201016_isala_cross_2 + Technical.libsize + Technical.run_20201009_isala_cross_1 + Technical.run_20201204_isala_cross_8 + Sexual.Intercourse.24hours + Technical.run_20201120_isala_cross_6 + Technical.run_20210119_isala_cross_7 + Health.Antibiotic.3months + Technical.run_20201023_isala_cross_3 + Technical.run_20201211_isal…	limma	2375	FALSE:58, TRUE:2317
Aerococcus	Sexual.partner.man	-0.2901	0.130003	-2.23148	0.025743	0.732902	0.26755	~Sexual.partner.man + Technical.run_20201030_isala_cross_4 + Technical.run_20201016_isala_cross_2 + Technical.libsize + Technical.run_20201009_isala_cross_1 + Technical.run_20201204_isala_cross_8 + Sexual.Intercourse.24hours + Technical.run_20201120_isala_cross_6 + Technical.run_20210119_isala_cross_7 + Health.Antibiotic.3months + Technical.run_20201023_isala_cross_3 + Technical.run_20201211_isal…	lmclr	2375	FALSE:58, TRUE:2317
Aerococcus	Sexual.partner.man	-0.68054	0.456525		0.136175	0.408525	0.450691	~Sexual.partner.man + Technical.run_20201030_isala_cross_4 + Technical.run_20201016_isala_cross_2 + Technical.libsize + Technical.run_20201009_isala_cross_1 + Technical.run_20201204_isala_cross_8 + Sexual.Intercourse.24hours + Technical.run_20201120_isala_cross_6 + Technical.run_20210119_isala_cross_7 + Health.Antibiotic.3months + Technical.run_20201023_isala_cross_3 + Technical.run_20201211_isal…	maaslin2	2375	FALSE:58, TRUE:2317
Aerococcus	Sexual.partners.monogamous	-0.03236	0.239477	-0.13498	0.637342	0.692908	0.736549	~Sexual.partners.monogamous + Technical.run_20201030_isala_cross_4 + Technical.run_20201016_isala_cross_2 + Technical.libsize + Technical.run_20201009_isala_cross_1 + Technical.run_20201204_isala_cross_8 + Sexual.Intercourse.24hours + Technical.run_20201120_isala_cross_6 + Technical.run_20210119_isala_cross_7 + Health.Antibiotic.3months + Technical.run_20201023_isala_cross_3 + Technical.run_20201…	aldex2	2802	FALSE:483, TRUE:2319
Aerococcus	Sexual.partners.monogamous	0.09032	0.101569	0.889248	0.37387	0.623117	0.828537	~Sexual.partners.monogamous + Technical.run_20201030_isala_cross_4 + Technical.run_20201016_isala_cross_2 + Technical.libsize + Technical.run_20201009_isala_cross_1 + Technical.run_20201204_isala_cross_8 + Sexual.Intercourse.24hours + Technical.run_20201120_isala_cross_6 + Technical.run_20210119_isala_cross_7 + Health.Antibiotic.3months + Technical.run_20201023_isala_cross_3 + Technical.run_20201…	ancombc	2802	FALSE:483, TRUE:2319
Aerococcus	Sexual.partners.monogamous	0.598946	0.36581	1.63731	0.101565	0.304695	0.456015	~Sexual.partners.monogamous + Technical.run_20201030_isala_cross_4 + Technical.run_20201016_isala_cross_2 + Technical.libsize + Technical.run_20201009_isala_cross_1 + Technical.run_20201204_isala_cross_8 + Sexual.Intercourse.24hours + Technical.run_20201120_isala_cross_6 + Technical.run_20210119_isala_cross_7 + Health.Antibiotic.3months + Technical.run_20201023_isala_cross_3 + Technical.run_20201…	DESeq2	2802	FALSE:483, TRUE:2319
Aerococcus	Sexual.partners.monogamous	0.347862	0.003639	2.20205	0.027741	0.069354	0.248543	~Sexual.partners.monogamous + Technical.run_20201030_isala_cross_4 + Technical.run_20201016_isala_cross_2 + Technical.libsize + Technical.run_20201009_isala_cross_1 + Technical.run_20201204_isala_cross_8 + Sexual.Intercourse.24hours + Technical.run_20201120_isala_cross_6 + Technical.run_20210119_isala_cross_7 + Health.Antibiotic.3months + Technical.run_20201023_isala_cross_3 + Technical.run_20201…	limma	2802	FALSE:483, TRUE:2319
Aerococcus	Sexual.partners.monogamous	0.022608	0.047474	0.476228	0.633949	0.750729	0.916154	~Sexual.partners.monogamous + Technical.run_20201030_isala_cross_4 + Technical.run_20201016_isala_cross_2 + Technical.libsize + Technical.run_20201009_isala_cross_1 + Technical.run_20201204_isala_cross_8 + Sexual.Intercourse.24hours + Technical.run_20201120_isala_cross_6 + Technical.run_20210119_isala_cross_7 + Health.Antibiotic.3months + Technical.run_20201023_isala_cross_3 + Technical.run_20201…	lmclr	2802	FALSE:483, TRUE:2319
Aerococcus	Sexual.partners.monogamous	-0.0544	0.173875		0.754396	0.827996	0.914542	~Sexual.partners.monogamous + Technical.run_20201030_isala_cross_4 + Technical.run_20201016_isala_cross_2 + Technical.libsize + Technical.run_20201009_isala_cross_1 + Technical.run_20201204_isala_cross_8 + Sexual.Intercourse.24hours + Technical.run_20201120_isala_cross_6 + Technical.run_20210119_isala_cross_7 + Health.Antibiotic.3months + Technical.run_20201023_isala_cross_3 + Technical.run_20201…	maaslin2	2802	FALSE:483, TRUE:2319
Aerococcus	Sexual.partners.multiple	1.27588	0.327282	3.8998	0.000797	0.005957	0.0484	~Sexual.partners.multiple + Technical.run_20201030_isala_cross_4 + Technical.run_20201016_isala_cross_2 + Technical.libsize + Technical.run_20201009_isala_cross_1 + Technical.run_20201204_isala_cross_8 + Sexual.Intercourse.24hours + Technical.run_20201120_isala_cross_6 + Technical.run_20210119_isala_cross_7 + Health.Antibiotic.3months + Technical.run_20201023_isala_cross_3 + Technical.run_2020121…	aldex2	2560	FALSE:2319, TRUE:241
Aerococcus	Sexual.partners.multiple	0.662999	0.16802	3.94596	7.95e-05	0.000362	0.003335	~Sexual.partners.multiple + Technical.run_20201030_isala_cross_4 + Technical.run_20201016_isala_cross_2 + Technical.libsize + Technical.run_20201009_isala_cross_1 + Technical.run_20201204_isala_cross_8 + Sexual.Intercourse.24hours + Technical.run_20201120_isala_cross_6 + Technical.run_20210119_isala_cross_7 + Health.Antibiotic.3months + Technical.run_20201023_isala_cross_3 + Technical.run_2020121…	ancombc	2560	FALSE:2319, TRUE:241
Aerococcus	Sexual.partners.multiple	1.37707	0.486948	2.82796	0.004685	0.019735	0.074614	~Sexual.partners.multiple + Technical.run_20201030_isala_cross_4 + Technical.run_20201016_isala_cross_2 + Technical.libsize + Technical.run_20201009_isala_cross_1 + Technical.run_20201204_isala_cross_8 + Sexual.Intercourse.24hours + Technical.run_20201120_isala_cross_6 + Technical.run_20210119_isala_cross_7 + Health.Antibiotic.3months + Technical.run_20201023_isala_cross_3 + Technical.run_2020121…	DESeq2	2560	FALSE:2319, TRUE:241
Aerococcus	Sexual.partners.multiple	0.918614	0.005545	3.9101	9.46e-05	0.000426	0.005654	~Sexual.partners.multiple + Technical.run_20201030_isala_cross_4 + Technical.run_20201016_isala_cross_2 + Technical.libsize + Technical.run_20201009_isala_cross_1 + Technical.run_20201204_isala_cross_8 + Sexual.Intercourse.24hours + Technical.run_20201120_isala_cross_6 + Technical.run_20210119_isala_cross_7 + Health.Antibiotic.3months + Technical.run_20201023_isala_cross_3 + Technical.run_2020121…	limma	2560	FALSE:2319, TRUE:241
Aerococcus	Sexual.partners.multiple	0.211478	0.071469	2.959	0.003115	0.035042	0.07051	~Sexual.partners.multiple + Technical.run_20201030_isala_cross_4 + Technical.run_20201016_isala_cross_2 + Technical.libsize + Technical.run_20201009_isala_cross_1 + Technical.run_20201204_isala_cross_8 + Sexual.Intercourse.24hours + Technical.run_20201120_isala_cross_6 + Technical.run_20210119_isala_cross_7 + Health.Antibiotic.3months + Technical.run_20201023_isala_cross_3 + Technical.run_2020121…	lmclr	2560	FALSE:2319, TRUE:241
Aerococcus	Sexual.partners.multiple	1.1425	0.239862		2.01e-06	1.51e-05	0.000141	~Sexual.partners.multiple + Technical.run_20201030_isala_cross_4 + Technical.run_20201016_isala_cross_2 + Technical.libsize + Technical.run_20201009_isala_cross_1 + Technical.run_20201204_isala_cross_8 + Sexual.Intercourse.24hours + Technical.run_20201120_isala_cross_6 + Technical.run_20210119_isala_cross_7 + Health.Antibiotic.3months + Technical.run_20201023_isala_cross_3 + Technical.run_2020121…	maaslin2	2560	FALSE:2319, TRUE:241
Alloscardovia	Sexual.Intercourse.24hours	-0.26706	0.232511	-1.14834	0.328602	0.52811	0.736549	~Sexual.Intercourse.24hours + Technical.run_20201030_isala_cross_4 + Technical.run_20201016_isala_cross_2 + Technical.libsize + Technical.run_20201009_isala_cross_1 + Technical.run_20201204_isala_cross_8 + Technical.run_20201120_isala_cross_6 + Technical.run_20210119_isala_cross_7 + Health.Antibiotic.3months + Technical.run_20201023_isala_cross_3 + Technical.run_20201211_isala_cross_9 + General.A…	aldex2	3043	FALSE:2653, TRUE:390
Alloscardovia	Sexual.Intercourse.24hours	-0.2744	0.082365	-3.33146	0.000864	0.00299	0.02225	~Sexual.Intercourse.24hours + Technical.run_20201030_isala_cross_4 + Technical.run_20201016_isala_cross_2 + Technical.libsize + Technical.run_20201009_isala_cross_1 + Technical.run_20201204_isala_cross_8 + Technical.run_20201120_isala_cross_6 + Technical.run_20210119_isala_cross_7 + Health.Antibiotic.3months + Technical.run_20201023_isala_cross_3 + Technical.run_20201211_isala_cross_9 + General.A…	ancombc	3043	FALSE:2653, TRUE:390
Alloscardovia	Sexual.Intercourse.24hours	-2.84703	0.563858	-5.0492	4.44e-07	3.99e-06	4.14e-05	~Sexual.Intercourse.24hours + Technical.run_20201030_isala_cross_4 + Technical.run_20201016_isala_cross_2 + Technical.libsize + Technical.run_20201009_isala_cross_1 + Technical.run_20201204_isala_cross_8 + Technical.run_20201120_isala_cross_6 + Technical.run_20210119_isala_cross_7 + Health.Antibiotic.3months + Technical.run_20201023_isala_cross_3 + Technical.run_20201211_isala_cross_9 + General.A…	DESeq2	3043	FALSE:2653, TRUE:390
Alloscardovia	Sexual.Intercourse.24hours	-0.13526	0.003489	-0.87279	0.382844	0.538374	0.778778	~Sexual.Intercourse.24hours + Technical.run_20201030_isala_cross_4 + Technical.run_20201016_isala_cross_2 + Technical.libsize + Technical.run_20201009_isala_cross_1 + Technical.run_20201204_isala_cross_8 + Technical.run_20201120_isala_cross_6 + Technical.run_20210119_isala_cross_7 + Health.Antibiotic.3months + Technical.run_20201023_isala_cross_3 + Technical.run_20201211_isala_cross_9 + General.A…	limma	3043	FALSE:2653, TRUE:390
Alloscardovia	Sexual.Intercourse.24hours	-0.08322	0.054525	-1.5263	0.12704	0.272229	0.581698	~Sexual.Intercourse.24hours + Technical.run_20201030_isala_cross_4 + Technical.run_20201016_isala_cross_2 + Technical.libsize + Technical.run_20201009_isala_cross_1 + Technical.run_20201204_isala_cross_8 + Technical.run_20201120_isala_cross_6 + Technical.run_20210119_isala_cross_7 + Health.Antibiotic.3months + Technical.run_20201023_isala_cross_3 + Technical.run_20201211_isala_cross_9 + General.A…	lmclr	3043	FALSE:2653, TRUE:390
Alloscardovia	Sexual.Intercourse.24hours	-0.19784	0.157584		0.209415	0.303989	0.550625	~Sexual.Intercourse.24hours + Technical.run_20201030_isala_cross_4 + Technical.run_20201016_isala_cross_2 + Technical.libsize + Technical.run_20201009_isala_cross_1 + Technical.run_20201204_isala_cross_8 + Technical.run_20201120_isala_cross_6 + Technical.run_20210119_isala_cross_7 + Health.Antibiotic.3months + Technical.run_20201023_isala_cross_3 + Technical.run_20201211_isala_cross_9 + General.A…	maaslin2	3043	FALSE:2653, TRUE:390
Alloscardovia	Sexual.Intercourse.frequency	-0.04896	0.087581	-0.5586	0.533038	0.690648	0.736549	~Sexual.Intercourse.frequency + Technical.run_20201030_isala_cross_4 + Technical.run_20201016_isala_cross_2 + Technical.libsize + Technical.run_20201009_isala_cross_1 + Technical.run_20201204_isala_cross_8 + Sexual.Intercourse.24hours + Technical.run_20201120_isala_cross_6 + Technical.run_20210119_isala_cross_7 + Health.Antibiotic.3months + Technical.run_20201023_isala_cross_3 + Technical.run_202…	aldex2	2560
Alloscardovia	Sexual.Intercourse.frequency	-0.03996	0.03636	-1.09894	0.271795	0.616846	0.756083	~Sexual.Intercourse.frequency + Technical.run_20201030_isala_cross_4 + Technical.run_20201016_isala_cross_2 + Technical.libsize + Technical.run_20201009_isala_cross_1 + Technical.run_20201204_isala_cross_8 + Sexual.Intercourse.24hours + Technical.run_20201120_isala_cross_6 + Technical.run_20210119_isala_cross_7 + Health.Antibiotic.3months + Technical.run_20201023_isala_cross_3 + Technical.run_202…	ancombc	2560
Alloscardovia	Sexual.Intercourse.frequency	-0.37947	0.206357	-1.8389	0.065931	0.296688	0.375644	~Sexual.Intercourse.frequency + Technical.run_20201030_isala_cross_4 + Technical.run_20201016_isala_cross_2 + Technical.libsize + Technical.run_20201009_isala_cross_1 + Technical.run_20201204_isala_cross_8 + Sexual.Intercourse.24hours + Technical.run_20201120_isala_cross_6 + Technical.run_20210119_isala_cross_7 + Health.Antibiotic.3months + Technical.run_20201023_isala_cross_3 + Technical.run_202…	DESeq2	2560
Alloscardovia	Sexual.Intercourse.frequency	-0.0478	0.001435	-0.81494	0.415179	0.884523	0.79864	~Sexual.Intercourse.frequency + Technical.run_20201030_isala_cross_4 + Technical.run_20201016_isala_cross_2 + Technical.libsize + Technical.run_20201009_isala_cross_1 + Technical.run_20201204_isala_cross_8 + Sexual.Intercourse.24hours + Technical.run_20201120_isala_cross_6 + Technical.run_20210119_isala_cross_7 + Health.Antibiotic.3months + Technical.run_20201023_isala_cross_3 + Technical.run_202…	limma	2560
Alloscardovia	Sexual.Intercourse.frequency	-0.02237	0.02087	-1.07186	0.283887	0.766799	0.774835	~Sexual.Intercourse.frequency + Technical.run_20201030_isala_cross_4 + Technical.run_20201016_isala_cross_2 + Technical.libsize + Technical.run_20201009_isala_cross_1 + Technical.run_20201204_isala_cross_8 + Sexual.Intercourse.24hours + Technical.run_20201120_isala_cross_6 + Technical.run_20210119_isala_cross_7 + Health.Antibiotic.3months + Technical.run_20201023_isala_cross_3 + Technical.run_202…	lmclr	2560
Alloscardovia	Sexual.Intercourse.frequency	-0.03619	0.059694		0.544412	0.732814	0.82323	~Sexual.Intercourse.frequency + Technical.run_20201030_isala_cross_4 + Technical.run_20201016_isala_cross_2 + Technical.libsize + Technical.run_20201009_isala_cross_1 + Technical.run_20201204_isala_cross_8 + Sexual.Intercourse.24hours + Technical.run_20201120_isala_cross_6 + Technical.run_20210119_isala_cross_7 + Health.Antibiotic.3months + Technical.run_20201023_isala_cross_3 + Technical.run_202…	maaslin2	2560
Alloscardovia	Sexual.partner.man	0.300599	0.574953	0.522874	0.542218	0.706307	0.736549	~Sexual.partner.man + Technical.run_20201030_isala_cross_4 + Technical.run_20201016_isala_cross_2 + Technical.libsize + Technical.run_20201009_isala_cross_1 + Technical.run_20201204_isala_cross_8 + Sexual.Intercourse.24hours + Technical.run_20201120_isala_cross_6 + Technical.run_20210119_isala_cross_7 + Health.Antibiotic.3months + Technical.run_20201023_isala_cross_3 + Technical.run_20201211_isal…	aldex2	2375	FALSE:58, TRUE:2317
Alloscardovia	Sexual.partner.man	0.055525	0.17944	0.309432	0.756993	0.946241	0.968618	~Sexual.partner.man + Technical.run_20201030_isala_cross_4 + Technical.run_20201016_isala_cross_2 + Technical.libsize + Technical.run_20201009_isala_cross_1 + Technical.run_20201204_isala_cross_8 + Sexual.Intercourse.24hours + Technical.run_20201120_isala_cross_6 + Technical.run_20210119_isala_cross_7 + Health.Antibiotic.3months + Technical.run_20201023_isala_cross_3 + Technical.run_20201211_isal…	ancombc	2375	FALSE:58, TRUE:2317
Alloscardovia	Sexual.partner.man	4.28332	1.29525	3.30696	0.000943	0.014147	0.025435	~Sexual.partner.man + Technical.run_20201030_isala_cross_4 + Technical.run_20201016_isala_cross_2 + Technical.libsize + Technical.run_20201009_isala_cross_1 + Technical.run_20201204_isala_cross_8 + Sexual.Intercourse.24hours + Technical.run_20201120_isala_cross_6 + Technical.run_20210119_isala_cross_7 + Health.Antibiotic.3months + Technical.run_20201023_isala_cross_3 + Technical.run_20201211_isal…	DESeq2	2375	FALSE:58, TRUE:2317
Alloscardovia	Sexual.partner.man	0.66349	0.009513	1.76789	0.077204	0.267246	0.403864	~Sexual.partner.man + Technical.run_20201030_isala_cross_4 + Technical.run_20201016_isala_cross_2 + Technical.libsize + Technical.run_20201009_isala_cross_1 + Technical.run_20201204_isala_cross_8 + Sexual.Intercourse.24hours + Technical.run_20201120_isala_cross_6 + Technical.run_20210119_isala_cross_7 + Health.Antibiotic.3months + Technical.run_20201023_isala_cross_3 + Technical.run_20201211_isal…	limma	2375	FALSE:58, TRUE:2317
Alloscardovia	Sexual.partner.man	0.088613	0.123327	0.718523	0.472506	0.732902	0.867012	~Sexual.partner.man + Technical.run_20201030_isala_cross_4 + Technical.run_20201016_isala_cross_2 + Technical.libsize + Technical.run_20201009_isala_cross_1 + Technical.run_20201204_isala_cross_8 + Sexual.Intercourse.24hours + Technical.run_20201120_isala_cross_6 + Technical.run_20210119_isala_cross_7 + Health.Antibiotic.3months + Technical.run_20201023_isala_cross_3 + Technical.run_20201211_isal…	lmclr	2375	FALSE:58, TRUE:2317
Alloscardovia	Sexual.partner.man	0.26911	0.400257		0.501431	0.773354	0.803014	~Sexual.partner.man + Technical.run_20201030_isala_cross_4 + Technical.run_20201016_isala_cross_2 + Technical.libsize + Technical.run_20201009_isala_cross_1 + Technical.run_20201204_isala_cross_8 + Sexual.Intercourse.24hours + Technical.run_20201120_isala_cross_6 + Technical.run_20210119_isala_cross_7 + Health.Antibiotic.3months + Technical.run_20201023_isala_cross_3 + Technical.run_20201211_isal…	maaslin2	2375	FALSE:58, TRUE:2317
Alloscardovia	Sexual.partners.monogamous	0.317255	0.21861	1.45095	0.231333	0.59827	0.736549	~Sexual.partners.monogamous + Technical.run_20201030_isala_cross_4 + Technical.run_20201016_isala_cross_2 + Technical.libsize + Technical.run_20201009_isala_cross_1 + Technical.run_20201204_isala_cross_8 + Sexual.Intercourse.24hours + Technical.run_20201120_isala_cross_6 + Technical.run_20210119_isala_cross_7 + Health.Antibiotic.3months + Technical.run_20201023_isala_cross_3 + Technical.run_20201…	aldex2	2802	FALSE:483, TRUE:2319
Alloscardovia	Sexual.partners.monogamous	0.248299	0.087244	2.84603	0.004427	0.028581	0.069325	~Sexual.partners.monogamous + Technical.run_20201030_isala_cross_4 + Technical.run_20201016_isala_cross_2 + Technical.libsize + Technical.run_20201009_isala_cross_1 + Technical.run_20201204_isala_cross_8 + Sexual.Intercourse.24hours + Technical.run_20201120_isala_cross_6 + Technical.run_20210119_isala_cross_7 + Health.Antibiotic.3months + Technical.run_20201023_isala_cross_3 + Technical.run_20201…	ancombc	2802	FALSE:483, TRUE:2319
Alloscardovia	Sexual.partners.monogamous	0.165294	0.507693	0.325579	0.744743	0.837836	0.939735	~Sexual.partners.monogamous + Technical.run_20201030_isala_cross_4 + Technical.run_20201016_isala_cross_2 + Technical.libsize + Technical.run_20201009_isala_cross_1 + Technical.run_20201204_isala_cross_8 + Sexual.Intercourse.24hours + Technical.run_20201120_isala_cross_6 + Technical.run_20210119_isala_cross_7 + Health.Antibiotic.3months + Technical.run_20201023_isala_cross_3 + Technical.run_20201…	DESeq2	2802	FALSE:483, TRUE:2319
Alloscardovia	Sexual.partners.monogamous	0.622087	0.003426	4.23837	2.32e-05	0.000261	0.001826	~Sexual.partners.monogamous + Technical.run_20201030_isala_cross_4 + Technical.run_20201016_isala_cross_2 + Technical.libsize + Technical.run_20201009_isala_cross_1 + Technical.run_20201204_isala_cross_8 + Sexual.Intercourse.24hours + Technical.run_20201120_isala_cross_6 + Technical.run_20210119_isala_cross_7 + Health.Antibiotic.3months + Technical.run_20201023_isala_cross_3 + Technical.run_20201…	limma	2802	FALSE:483, TRUE:2319
Alloscardovia	Sexual.partners.monogamous	0.01333	0.052561	0.253604	0.79982	0.877851	0.961174	~Sexual.partners.monogamous + Technical.run_20201030_isala_cross_4 + Technical.run_20201016_isala_cross_2 + Technical.libsize + Technical.run_20201009_isala_cross_1 + Technical.run_20201204_isala_cross_8 + Sexual.Intercourse.24hours + Technical.run_20201120_isala_cross_6 + Technical.run_20210119_isala_cross_7 + Health.Antibiotic.3months + Technical.run_20201023_isala_cross_3 + Technical.run_20201…	lmclr	2802	FALSE:483, TRUE:2319
Alloscardovia	Sexual.partners.monogamous	0.290122	0.150187		0.053493	0.1416	0.274417	~Sexual.partners.monogamous + Technical.run_20201030_isala_cross_4 + Technical.run_20201016_isala_cross_2 + Technical.libsize + Technical.run_20201009_isala_cross_1 + Technical.run_20201204_isala_cross_8 + Sexual.Intercourse.24hours + Technical.run_20201120_isala_cross_6 + Technical.run_20210119_isala_cross_7 + Health.Antibiotic.3months + Technical.run_20201023_isala_cross_3 + Technical.run_20201…	maaslin2	2802	FALSE:483, TRUE:2319
Alloscardovia	Sexual.partners.multiple	-0.74882	0.291077	-2.57253	0.034894	0.078511	0.470499	~Sexual.partners.multiple + Technical.run_20201030_isala_cross_4 + Technical.run_20201016_isala_cross_2 + Technical.libsize + Technical.run_20201009_isala_cross_1 + Technical.run_20201204_isala_cross_8 + Sexual.Intercourse.24hours + Technical.run_20201120_isala_cross_6 + Technical.run_20210119_isala_cross_7 + Health.Antibiotic.3months + Technical.run_20201023_isala_cross_3 + Technical.run_2020121…	aldex2	2560	FALSE:2319, TRUE:241
Alloscardovia	Sexual.partners.multiple	-0.34483	0.090535	-3.8088	0.00014	0.000571	0.005216	~Sexual.partners.multiple + Technical.run_20201030_isala_cross_4 + Technical.run_20201016_isala_cross_2 + Technical.libsize + Technical.run_20201009_isala_cross_1 + Technical.run_20201204_isala_cross_8 + Sexual.Intercourse.24hours + Technical.run_20201120_isala_cross_6 + Technical.run_20210119_isala_cross_7 + Health.Antibiotic.3months + Technical.run_20201023_isala_cross_3 + Technical.run_2020121…	ancombc	2560	FALSE:2319, TRUE:241
Alloscardovia	Sexual.partners.multiple	-0.80773	0.686537	-1.17653	0.239385	0.41432	0.66724	~Sexual.partners.multiple + Technical.run_20201030_isala_cross_4 + Technical.run_20201016_isala_cross_2 + Technical.libsize + Technical.run_20201009_isala_cross_1 + Technical.run_20201204_isala_cross_8 + Sexual.Intercourse.24hours + Technical.run_20201120_isala_cross_6 + Technical.run_20210119_isala_cross_7 + Health.Antibiotic.3months + Technical.run_20201023_isala_cross_3 + Technical.run_2020121…	DESeq2	2560	FALSE:2319, TRUE:241
Alloscardovia	Sexual.partners.multiple	-0.7672	0.004656	-4.04617	5.36e-05	0.000301	0.003638	~Sexual.partners.multiple + Technical.run_20201030_isala_cross_4 + Technical.run_20201016_isala_cross_2 + Technical.libsize + Technical.run_20201009_isala_cross_1 + Technical.run_20201204_isala_cross_8 + Sexual.Intercourse.24hours + Technical.run_20201120_isala_cross_6 + Technical.run_20210119_isala_cross_7 + Health.Antibiotic.3months + Technical.run_20201023_isala_cross_3 + Technical.run_2020121…	limma	2560	FALSE:2319, TRUE:241
Alloscardovia	Sexual.partners.multiple	-0.06622	0.069271	-0.95591	0.339209	0.545157	0.820076	~Sexual.partners.multiple + Technical.run_20201030_isala_cross_4 + Technical.run_20201016_isala_cross_2 + Technical.libsize + Technical.run_20201009_isala_cross_1 + Technical.run_20201204_isala_cross_8 + Sexual.Intercourse.24hours + Technical.run_20201120_isala_cross_6 + Technical.run_20210119_isala_cross_7 + Health.Antibiotic.3months + Technical.run_20201023_isala_cross_3 + Technical.run_2020121…	lmclr	2560	FALSE:2319, TRUE:241
Alloscardovia	Sexual.partners.multiple	-0.65853	0.197712		0.000879	0.002824	0.018486	~Sexual.partners.multiple + Technical.run_20201030_isala_cross_4 + Technical.run_20201016_isala_cross_2 + Technical.libsize + Technical.run_20201009_isala_cross_1 + Technical.run_20201204_isala_cross_8 + Sexual.Intercourse.24hours + Technical.run_20201120_isala_cross_6 + Technical.run_20210119_isala_cross_7 + Health.Antibiotic.3months + Technical.run_20201023_isala_cross_3 + Technical.run_2020121…	maaslin2	2560	FALSE:2319, TRUE:241
Anaerococcus	Sexual.Intercourse.24hours	0.745287	0.231605	3.2175	0.001964	0.007365	0.088382	~Sexual.Intercourse.24hours + Technical.run_20201030_isala_cross_4 + Technical.run_20201016_isala_cross_2 + Technical.libsize + Technical.run_20201009_isala_cross_1 + Technical.run_20201204_isala_cross_8 + Technical.run_20201120_isala_cross_6 + Technical.run_20210119_isala_cross_7 + Health.Antibiotic.3months + Technical.run_20201023_isala_cross_3 + Technical.run_20201211_isala_cross_9 + General.A…	aldex2	3043	FALSE:2653, TRUE:390
Anaerococcus	Sexual.Intercourse.24hours	0.24046	0.097423	2.46821	0.013579	0.029098	0.149946	~Sexual.Intercourse.24hours + Technical.run_20201030_isala_cross_4 + Technical.run_20201016_isala_cross_2 + Technical.libsize + Technical.run_20201009_isala_cross_1 + Technical.run_20201204_isala_cross_8 + Technical.run_20201120_isala_cross_6 + Technical.run_20210119_isala_cross_7 + Health.Antibiotic.3months + Technical.run_20201023_isala_cross_3 + Technical.run_20201211_isala_cross_9 + General.A…	ancombc	3043	FALSE:2653, TRUE:390
Anaerococcus	Sexual.Intercourse.24hours	-0.22376	0.129415	-1.72901	0.083807	0.145051	0.413831	~Sexual.Intercourse.24hours + Technical.run_20201030_isala_cross_4 + Technical.run_20201016_isala_cross_2 + Technical.libsize + Technical.run_20201009_isala_cross_1 + Technical.run_20201204_isala_cross_8 + Technical.run_20201120_isala_cross_6 + Technical.run_20210119_isala_cross_7 + Health.Antibiotic.3months + Technical.run_20201023_isala_cross_3 + Technical.run_20201211_isala_cross_9 + General.A…	DESeq2	3043	FALSE:2653, TRUE:390
Anaerococcus	Sexual.Intercourse.24hours	0.387533	0.007099	1.75885	0.078701	0.160979	0.40713	~Sexual.Intercourse.24hours + Technical.run_20201030_isala_cross_4 + Technical.run_20201016_isala_cross_2 + Technical.libsize + Technical.run_20201009_isala_cross_1 + Technical.run_20201204_isala_cross_8 + Technical.run_20201120_isala_cross_6 + Technical.run_20210119_isala_cross_7 + Health.Antibiotic.3months + Technical.run_20201023_isala_cross_3 + Technical.run_20201211_isala_cross_9 + General.A…	limma	3043	FALSE:2653, TRUE:390
Anaerococcus	Sexual.Intercourse.24hours	-0.08541	0.053514	-1.59609	0.110573	0.24879	0.552498	~Sexual.Intercourse.24hours + Technical.run_20201030_isala_cross_4 + Technical.run_20201016_isala_cross_2 + Technical.libsize + Technical.run_20201009_isala_cross_1 + Technical.run_20201204_isala_cross_8 + Technical.run_20201120_isala_cross_6 + Technical.run_20210119_isala_cross_7 + Health.Antibiotic.3months + Technical.run_20201023_isala_cross_3 + Technical.run_20201211_isala_cross_9 + General.A…	lmclr	3043	FALSE:2653, TRUE:390
Anaerococcus	Sexual.Intercourse.24hours	0.710617	0.202504		0.000456	0.001579	0.011319	~Sexual.Intercourse.24hours + Technical.run_20201030_isala_cross_4 + Technical.run_20201016_isala_cross_2 + Technical.libsize + Technical.run_20201009_isala_cross_1 + Technical.run_20201204_isala_cross_8 + Technical.run_20201120_isala_cross_6 + Technical.run_20210119_isala_cross_7 + Health.Antibiotic.3months + Technical.run_20201023_isala_cross_3 + Technical.run_20201211_isala_cross_9 + General.A…	maaslin2	3043	FALSE:2653, TRUE:390
Anaerococcus	Sexual.Intercourse.frequency	0.047069	0.086854	0.541661	0.598561	0.690648	0.736549	~Sexual.Intercourse.frequency + Technical.run_20201030_isala_cross_4 + Technical.run_20201016_isala_cross_2 + Technical.libsize + Technical.run_20201009_isala_cross_1 + Technical.run_20201204_isala_cross_8 + Sexual.Intercourse.24hours + Technical.run_20201120_isala_cross_6 + Technical.run_20210119_isala_cross_7 + Health.Antibiotic.3months + Technical.run_20201023_isala_cross_3 + Technical.run_202…	aldex2	2560
Anaerococcus	Sexual.Intercourse.frequency	0.011175	0.039658	0.281789	0.778106	0.864864	0.972469	~Sexual.Intercourse.frequency + Technical.run_20201030_isala_cross_4 + Technical.run_20201016_isala_cross_2 + Technical.libsize + Technical.run_20201009_isala_cross_1 + Technical.run_20201204_isala_cross_8 + Sexual.Intercourse.24hours + Technical.run_20201120_isala_cross_6 + Technical.run_20210119_isala_cross_7 + Health.Antibiotic.3months + Technical.run_20201023_isala_cross_3 + Technical.run_202…	ancombc	2560
Anaerococcus	Sexual.Intercourse.frequency	-0.04632	0.048364	-0.95769	0.338218	0.608792	0.752158	~Sexual.Intercourse.frequency + Technical.run_20201030_isala_cross_4 + Technical.run_20201016_isala_cross_2 + Technical.libsize + Technical.run_20201009_isala_cross_1 + Technical.run_20201204_isala_cross_8 + Sexual.Intercourse.24hours + Technical.run_20201120_isala_cross_6 + Technical.run_20210119_isala_cross_7 + Health.Antibiotic.3months + Technical.run_20201023_isala_cross_3 + Technical.run_202…	DESeq2	2560
Anaerococcus	Sexual.Intercourse.frequency	0.048525	0.002625	0.634584	0.525756	0.884523	0.862784	~Sexual.Intercourse.frequency + Technical.run_20201030_isala_cross_4 + Technical.run_20201016_isala_cross_2 + Technical.libsize + Technical.run_20201009_isala_cross_1 + Technical.run_20201204_isala_cross_8 + Sexual.Intercourse.24hours + Technical.run_20201120_isala_cross_6 + Technical.run_20210119_isala_cross_7 + Health.Antibiotic.3months + Technical.run_20201023_isala_cross_3 + Technical.run_202…	limma	2560
Anaerococcus	Sexual.Intercourse.frequency	-0.02314	0.018872	-1.22623	0.220225	0.762856	0.715661	~Sexual.Intercourse.frequency + Technical.run_20201030_isala_cross_4 + Technical.run_20201016_isala_cross_2 + Technical.libsize + Technical.run_20201009_isala_cross_1 + Technical.run_20201204_isala_cross_8 + Sexual.Intercourse.24hours + Technical.run_20201120_isala_cross_6 + Technical.run_20210119_isala_cross_7 + Health.Antibiotic.3months + Technical.run_20201023_isala_cross_3 + Technical.run_202…	lmclr	2560
Anaerococcus	Sexual.Intercourse.frequency	0.040764	0.075747		0.590513	0.746563	0.8476	~Sexual.Intercourse.frequency + Technical.run_20201030_isala_cross_4 + Technical.run_20201016_isala_cross_2 + Technical.libsize + Technical.run_20201009_isala_cross_1 + Technical.run_20201204_isala_cross_8 + Sexual.Intercourse.24hours + Technical.run_20201120_isala_cross_6 + Technical.run_20210119_isala_cross_7 + Health.Antibiotic.3months + Technical.run_20201023_isala_cross_3 + Technical.run_202…	maaslin2	2560
Anaerococcus	Sexual.partner.man	0.739859	0.563766	1.31277	0.221229	0.706307	0.736549	~Sexual.partner.man + Technical.run_20201030_isala_cross_4 + Technical.run_20201016_isala_cross_2 + Technical.libsize + Technical.run_20201009_isala_cross_1 + Technical.run_20201204_isala_cross_8 + Sexual.Intercourse.24hours + Technical.run_20201120_isala_cross_6 + Technical.run_20210119_isala_cross_7 + Health.Antibiotic.3months + Technical.run_20201023_isala_cross_3 + Technical.run_20201211_isal…	aldex2	2375	FALSE:58, TRUE:2317
Anaerococcus	Sexual.partner.man	0.347718	0.256369	1.35632	0.174997	0.437492	0.6354	~Sexual.partner.man + Technical.run_20201030_isala_cross_4 + Technical.run_20201016_isala_cross_2 + Technical.libsize + Technical.run_20201009_isala_cross_1 + Technical.run_20201204_isala_cross_8 + Sexual.Intercourse.24hours + Technical.run_20201120_isala_cross_6 + Technical.run_20210119_isala_cross_7 + Health.Antibiotic.3months + Technical.run_20201023_isala_cross_3 + Technical.run_20201211_isal…	ancombc	2375	FALSE:58, TRUE:2317
Anaerococcus	Sexual.partner.man	0.48234	0.312022	1.54585	0.12214	0.458026	0.504363	~Sexual.partner.man + Technical.run_20201030_isala_cross_4 + Technical.run_20201016_isala_cross_2 + Technical.libsize + Technical.run_20201009_isala_cross_1 + Technical.run_20201204_isala_cross_8 + Sexual.Intercourse.24hours + Technical.run_20201120_isala_cross_6 + Technical.run_20210119_isala_cross_7 + Health.Antibiotic.3months + Technical.run_20201023_isala_cross_3 + Technical.run_20201211_isal…	DESeq2	2375	FALSE:58, TRUE:2317
Anaerococcus	Sexual.partner.man	0.738838	0.017302	1.57921	0.114418	0.299521	0.482113	~Sexual.partner.man + Technical.run_20201030_isala_cross_4 + Technical.run_20201016_isala_cross_2 + Technical.libsize + Technical.run_20201009_isala_cross_1 + Technical.run_20201204_isala_cross_8 + Sexual.Intercourse.24hours + Technical.run_20201120_isala_cross_6 + Technical.run_20210119_isala_cross_7 + Health.Antibiotic.3months + Technical.run_20201023_isala_cross_3 + Technical.run_20201211_isal…	limma	2375	FALSE:58, TRUE:2317
Anaerococcus	Sexual.partner.man	0.111705	0.126251	0.884779	0.376366	0.732902	0.844565	~Sexual.partner.man + Technical.run_20201030_isala_cross_4 + Technical.run_20201016_isala_cross_2 + Technical.libsize + Technical.run_20201009_isala_cross_1 + Technical.run_20201204_isala_cross_8 + Sexual.Intercourse.24hours + Technical.run_20201120_isala_cross_6 + Technical.run_20210119_isala_cross_7 + Health.Antibiotic.3months + Technical.run_20201023_isala_cross_3 + Technical.run_20201211_isal…	lmclr	2375	FALSE:58, TRUE:2317
Anaerococcus	Sexual.partner.man	0.785556	0.493719		0.111721	0.389587	0.41172	~Sexual.partner.man + Technical.run_20201030_isala_cross_4 + Technical.run_20201016_isala_cross_2 + Technical.libsize + Technical.run_20201009_isala_cross_1 + Technical.run_20201204_isala_cross_8 + Sexual.Intercourse.24hours + Technical.run_20201120_isala_cross_6 + Technical.run_20210119_isala_cross_7 + Health.Antibiotic.3months + Technical.run_20201023_isala_cross_3 + Technical.run_20201211_isal…	maaslin2	2375	FALSE:58, TRUE:2317
Anaerococcus	Sexual.partners.monogamous	-0.23677	0.215853	-1.09669	0.299547	0.59827	0.736549	~Sexual.partners.monogamous + Technical.run_20201030_isala_cross_4 + Technical.run_20201016_isala_cross_2 + Technical.libsize + Technical.run_20201009_isala_cross_1 + Technical.run_20201204_isala_cross_8 + Sexual.Intercourse.24hours + Technical.run_20201120_isala_cross_6 + Technical.run_20210119_isala_cross_7 + Health.Antibiotic.3months + Technical.run_20201023_isala_cross_3 + Technical.run_20201…	aldex2	2802	FALSE:483, TRUE:2319
Anaerococcus	Sexual.partners.monogamous	-0.04198	0.101338	-0.41427	0.67868	0.783092	0.947679	~Sexual.partners.monogamous + Technical.run_20201030_isala_cross_4 + Technical.run_20201016_isala_cross_2 + Technical.libsize + Technical.run_20201009_isala_cross_1 + Technical.run_20201204_isala_cross_8 + Sexual.Intercourse.24hours + Technical.run_20201120_isala_cross_6 + Technical.run_20210119_isala_cross_7 + Health.Antibiotic.3months + Technical.run_20201023_isala_cross_3 + Technical.run_20201…	ancombc	2802	FALSE:483, TRUE:2319
Anaerococcus	Sexual.partners.monogamous	-0.15767	0.120047	-1.31342	0.189042	0.405089	0.610733	~Sexual.partners.monogamous + Technical.run_20201030_isala_cross_4 + Technical.run_20201016_isala_cross_2 + Technical.libsize + Technical.run_20201009_isala_cross_1 + Technical.run_20201204_isala_cross_8 + Sexual.Intercourse.24hours + Technical.run_20201120_isala_cross_6 + Technical.run_20210119_isala_cross_7 + Health.Antibiotic.3months + Technical.run_20201023_isala_cross_3 + Technical.run_20201…	DESeq2	2802	FALSE:483, TRUE:2319
Anaerococcus	Sexual.partners.monogamous	0.097695	0.006186	0.524071	0.60027	0.631955	0.887934	~Sexual.partners.monogamous + Technical.run_20201030_isala_cross_4 + Technical.run_20201016_isala_cross_2 + Technical.libsize + Technical.run_20201009_isala_cross_1 + Technical.run_20201204_isala_cross_8 + Sexual.Intercourse.24hours + Technical.run_20201120_isala_cross_6 + Technical.run_20210119_isala_cross_7 + Health.Antibiotic.3months + Technical.run_20201023_isala_cross_3 + Technical.run_20201…	limma	2802	FALSE:483, TRUE:2319
Anaerococcus	Sexual.partners.monogamous	-0.0913	0.051184	-1.78379	0.074567	0.159787	0.467689	~Sexual.partners.monogamous + Technical.run_20201030_isala_cross_4 + Technical.run_20201016_isala_cross_2 + Technical.libsize + Technical.run_20201009_isala_cross_1 + Technical.run_20201204_isala_cross_8 + Sexual.Intercourse.24hours + Technical.run_20201120_isala_cross_6 + Technical.run_20210119_isala_cross_7 + Health.Antibiotic.3months + Technical.run_20201023_isala_cross_3 + Technical.run_20201…	lmclr	2802	FALSE:483, TRUE:2319
Anaerococcus	Sexual.partners.monogamous	-0.27538	0.189267		0.145788	0.264236	0.464896	~Sexual.partners.monogamous + Technical.run_20201030_isala_cross_4 + Technical.run_20201016_isala_cross_2 + Technical.libsize + Technical.run_20201009_isala_cross_1 + Technical.run_20201204_isala_cross_8 + Sexual.Intercourse.24hours + Technical.run_20201120_isala_cross_6 + Technical.run_20210119_isala_cross_7 + Health.Antibiotic.3months + Technical.run_20201023_isala_cross_3 + Technical.run_20201…	maaslin2	2802	FALSE:483, TRUE:2319
Anaerococcus	Sexual.partners.multiple	-0.47923	0.287332	-1.66875	0.113326	0.17585	0.736549	~Sexual.partners.multiple + Technical.run_20201030_isala_cross_4 + Technical.run_20201016_isala_cross_2 + Technical.libsize + Technical.run_20201009_isala_cross_1 + Technical.run_20201204_isala_cross_8 + Sexual.Intercourse.24hours + Technical.run_20201120_isala_cross_6 + Technical.run_20210119_isala_cross_7 + Health.Antibiotic.3months + Technical.run_20201023_isala_cross_3 + Technical.run_2020121…	aldex2	2560	FALSE:2319, TRUE:241
Anaerococcus	Sexual.partners.multiple	-0.31518	0.12964	-2.43116	0.01505	0.025084	0.160151	~Sexual.partners.multiple + Technical.run_20201030_isala_cross_4 + Technical.run_20201016_isala_cross_2 + Technical.libsize + Technical.run_20201009_isala_cross_1 + Technical.run_20201204_isala_cross_8 + Sexual.Intercourse.24hours + Technical.run_20201120_isala_cross_6 + Technical.run_20210119_isala_cross_7 + Health.Antibiotic.3months + Technical.run_20201023_isala_cross_3 + Technical.run_2020121…	ancombc	2560	FALSE:2319, TRUE:241
Anaerococcus	Sexual.partners.multiple	-0.7077	0.160285	-4.41523	1.01e-05	0.000114	0.00065	~Sexual.partners.multiple + Technical.run_20201030_isala_cross_4 + Technical.run_20201016_isala_cross_2 + Technical.libsize + Technical.run_20201009_isala_cross_1 + Technical.run_20201204_isala_cross_8 + Sexual.Intercourse.24hours + Technical.run_20201120_isala_cross_6 + Technical.run_20210119_isala_cross_7 + Health.Antibiotic.3months + Technical.run_20201023_isala_cross_3 + Technical.run_2020121…	DESeq2	2560	FALSE:2319, TRUE:241
Anaerococcus	Sexual.partners.multiple	-0.11917	0.007952	-0.51242	0.6084	0.690866	0.889866	~Sexual.partners.multiple + Technical.run_20201030_isala_cross_4 + Technical.run_20201016_isala_cross_2 + Technical.libsize + Technical.run_20201009_isala_cross_1 + Technical.run_20201204_isala_cross_8 + Sexual.Intercourse.24hours + Technical.run_20201120_isala_cross_6 + Technical.run_20210119_isala_cross_7 + Health.Antibiotic.3months + Technical.run_20201023_isala_cross_3 + Technical.run_2020121…	limma	2560	FALSE:2319, TRUE:241
Anaerococcus	Sexual.partners.multiple	-0.14021	0.062594	-2.24007	0.025173	0.124076	0.264776	~Sexual.partners.multiple + Technical.run_20201030_isala_cross_4 + Technical.run_20201016_isala_cross_2 + Technical.libsize + Technical.run_20201009_isala_cross_1 + Technical.run_20201204_isala_cross_8 + Sexual.Intercourse.24hours + Technical.run_20201120_isala_cross_6 + Technical.run_20210119_isala_cross_7 + Health.Antibiotic.3months + Technical.run_20201023_isala_cross_3 + Technical.run_2020121…	lmclr	2560	FALSE:2319, TRUE:241
Anaerococcus	Sexual.partners.multiple	-0.46915	0.251254		0.061983	0.096181	0.298526	~Sexual.partners.multiple + Technical.run_20201030_isala_cross_4 + Technical.run_20201016_isala_cross_2 + Technical.libsize + Technical.run_20201009_isala_cross_1 + Technical.run_20201204_isala_cross_8 + Sexual.Intercourse.24hours + Technical.run_20201120_isala_cross_6 + Technical.run_20210119_isala_cross_7 + Health.Antibiotic.3months + Technical.run_20201023_isala_cross_3 + Technical.run_2020121…	maaslin2	2560	FALSE:2319, TRUE:241
Atopobium	Sexual.Intercourse.24hours	-0.37916	0.300874	-1.26039	0.265864	0.498494	0.736549	~Sexual.Intercourse.24hours + Technical.run_20201030_isala_cross_4 + Technical.run_20201016_isala_cross_2 + Technical.libsize + Technical.run_20201009_isala_cross_1 + Technical.run_20201204_isala_cross_8 + Technical.run_20201120_isala_cross_6 + Technical.run_20210119_isala_cross_7 + Health.Antibiotic.3months + Technical.run_20201023_isala_cross_3 + Technical.run_20201211_isala_cross_9 + General.A…	aldex2	3043	FALSE:2653, TRUE:390
Atopobium	Sexual.Intercourse.24hours	-0.3694	0.134214	-2.75235	0.005917	0.014792	0.085164	~Sexual.Intercourse.24hours + Technical.run_20201030_isala_cross_4 + Technical.run_20201016_isala_cross_2 + Technical.libsize + Technical.run_20201009_isala_cross_1 + Technical.run_20201204_isala_cross_8 + Technical.run_20201120_isala_cross_6 + Technical.run_20210119_isala_cross_7 + Health.Antibiotic.3months + Technical.run_20201023_isala_cross_3 + Technical.run_20201211_isala_cross_9 + General.A…	ancombc	3043	FALSE:2653, TRUE:390
Atopobium	Sexual.Intercourse.24hours	-0.65878	0.360673	-1.82652	0.067772	0.13236	0.379788	~Sexual.Intercourse.24hours + Technical.run_20201030_isala_cross_4 + Technical.run_20201016_isala_cross_2 + Technical.libsize + Technical.run_20201009_isala_cross_1 + Technical.run_20201204_isala_cross_8 + Technical.run_20201120_isala_cross_6 + Technical.run_20210119_isala_cross_7 + Health.Antibiotic.3months + Technical.run_20201023_isala_cross_3 + Technical.run_20201211_isala_cross_9 + General.A…	DESeq2	3043	FALSE:2653, TRUE:390
Atopobium	Sexual.Intercourse.24hours	-0.36905	0.004093	-1.81271	0.069973	0.149942	0.387319	~Sexual.Intercourse.24hours + Technical.run_20201030_isala_cross_4 + Technical.run_20201016_isala_cross_2 + Technical.libsize + Technical.run_20201009_isala_cross_1 + Technical.run_20201204_isala_cross_8 + Technical.run_20201120_isala_cross_6 + Technical.run_20210119_isala_cross_7 + Health.Antibiotic.3months + Technical.run_20201023_isala_cross_3 + Technical.run_20201211_isala_cross_9 + General.A…	limma	3043	FALSE:2653, TRUE:390
Atopobium	Sexual.Intercourse.24hours	-0.10626	0.054244	-1.95889	0.050217	0.132927	0.383863	~Sexual.Intercourse.24hours + Technical.run_20201030_isala_cross_4 + Technical.run_20201016_isala_cross_2 + Technical.libsize + Technical.run_20201009_isala_cross_1 + Technical.run_20201204_isala_cross_8 + Technical.run_20201120_isala_cross_6 + Technical.run_20210119_isala_cross_7 + Health.Antibiotic.3months + Technical.run_20201023_isala_cross_3 + Technical.run_20201211_isala_cross_9 + General.A…	lmclr	3043	FALSE:2653, TRUE:390
Atopobium	Sexual.Intercourse.24hours	-0.32177	0.244114		0.18757	0.291057	0.524022	~Sexual.Intercourse.24hours + Technical.run_20201030_isala_cross_4 + Technical.run_20201016_isala_cross_2 + Technical.libsize + Technical.run_20201009_isala_cross_1 + Technical.run_20201204_isala_cross_8 + Technical.run_20201120_isala_cross_6 + Technical.run_20210119_isala_cross_7 + Health.Antibiotic.3months + Technical.run_20201023_isala_cross_3 + Technical.run_20201211_isala_cross_9 + General.A…	maaslin2	3043	FALSE:2653, TRUE:390
Atopobium	Sexual.Intercourse.frequency	0.087012	0.113759	0.764706	0.475428	0.690648	0.736549	~Sexual.Intercourse.frequency + Technical.run_20201030_isala_cross_4 + Technical.run_20201016_isala_cross_2 + Technical.libsize + Technical.run_20201009_isala_cross_1 + Technical.run_20201204_isala_cross_8 + Sexual.Intercourse.24hours + Technical.run_20201120_isala_cross_6 + Technical.run_20210119_isala_cross_7 + Health.Antibiotic.3months + Technical.run_20201023_isala_cross_3 + Technical.run_202…	aldex2	2560
Atopobium	Sexual.Intercourse.frequency	0.04421	0.055664	0.794225	0.427064	0.662686	0.859853	~Sexual.Intercourse.frequency + Technical.run_20201030_isala_cross_4 + Technical.run_20201016_isala_cross_2 + Technical.libsize + Technical.run_20201009_isala_cross_1 + Technical.run_20201204_isala_cross_8 + Sexual.Intercourse.24hours + Technical.run_20201120_isala_cross_6 + Technical.run_20210119_isala_cross_7 + Health.Antibiotic.3months + Technical.run_20201023_isala_cross_3 + Technical.run_202…	ancombc	2560
Atopobium	Sexual.Intercourse.frequency	0.011196	0.135336	0.082725	0.93407	0.93407	0.985761	~Sexual.Intercourse.frequency + Technical.run_20201030_isala_cross_4 + Technical.run_20201016_isala_cross_2 + Technical.libsize + Technical.run_20201009_isala_cross_1 + Technical.run_20201204_isala_cross_8 + Sexual.Intercourse.24hours + Technical.run_20201120_isala_cross_6 + Technical.run_20210119_isala_cross_7 + Health.Antibiotic.3months + Technical.run_20201023_isala_cross_3 + Technical.run_202…	DESeq2	2560
Atopobium	Sexual.Intercourse.frequency	0.024132	0.001698	0.304263	0.760952	0.91266	0.936906	~Sexual.Intercourse.frequency + Technical.run_20201030_isala_cross_4 + Technical.run_20201016_isala_cross_2 + Technical.libsize + Technical.run_20201009_isala_cross_1 + Technical.run_20201204_isala_cross_8 + Sexual.Intercourse.24hours + Technical.run_20201120_isala_cross_6 + Technical.run_20210119_isala_cross_7 + Health.Antibiotic.3months + Technical.run_20201023_isala_cross_3 + Technical.run_202…	limma	2560
Atopobium	Sexual.Intercourse.frequency	-0.01288	0.020537	-0.62736	0.53048	0.843669	0.878716	~Sexual.Intercourse.frequency + Technical.run_20201030_isala_cross_4 + Technical.run_20201016_isala_cross_2 + Technical.libsize + Technical.run_20201009_isala_cross_1 + Technical.run_20201204_isala_cross_8 + Sexual.Intercourse.24hours + Technical.run_20201120_isala_cross_6 + Technical.run_20210119_isala_cross_7 + Health.Antibiotic.3months + Technical.run_20201023_isala_cross_3 + Technical.run_202…	lmclr	2560
Atopobium	Sexual.Intercourse.frequency	0.085029	0.092593		0.358544	0.613493	0.697844	~Sexual.Intercourse.frequency + Technical.run_20201030_isala_cross_4 + Technical.run_20201016_isala_cross_2 + Technical.libsize + Technical.run_20201009_isala_cross_1 + Technical.run_20201204_isala_cross_8 + Sexual.Intercourse.24hours + Technical.run_20201120_isala_cross_6 + Technical.run_20210119_isala_cross_7 + Health.Antibiotic.3months + Technical.run_20201023_isala_cross_3 + Technical.run_202…	maaslin2	2560
Atopobium	Sexual.partner.man	-1.19673	0.730449	-1.63925	0.125824	0.706307	0.736549	~Sexual.partner.man + Technical.run_20201030_isala_cross_4 + Technical.run_20201016_isala_cross_2 + Technical.libsize + Technical.run_20201009_isala_cross_1 + Technical.run_20201204_isala_cross_8 + Sexual.Intercourse.24hours + Technical.run_20201120_isala_cross_6 + Technical.run_20210119_isala_cross_7 + Health.Antibiotic.3months + Technical.run_20201023_isala_cross_3 + Technical.run_20201211_isal…	aldex2	2375	FALSE:58, TRUE:2317
Atopobium	Sexual.partner.man	-0.64944	0.392208	-1.65585	0.097752	0.399184	0.485995	~Sexual.partner.man + Technical.run_20201030_isala_cross_4 + Technical.run_20201016_isala_cross_2 + Technical.libsize + Technical.run_20201009_isala_cross_1 + Technical.run_20201204_isala_cross_8 + Sexual.Intercourse.24hours + Technical.run_20201120_isala_cross_6 + Technical.run_20210119_isala_cross_7 + Health.Antibiotic.3months + Technical.run_20201023_isala_cross_3 + Technical.run_20201211_isal…	ancombc	2375	FALSE:58, TRUE:2317
Atopobium	Sexual.partner.man	0.147772	0.887744	0.166458	0.867796	0.977634	0.971797	~Sexual.partner.man + Technical.run_20201030_isala_cross_4 + Technical.run_20201016_isala_cross_2 + Technical.libsize + Technical.run_20201009_isala_cross_1 + Technical.run_20201204_isala_cross_8 + Sexual.Intercourse.24hours + Technical.run_20201120_isala_cross_6 + Technical.run_20210119_isala_cross_7 + Health.Antibiotic.3months + Technical.run_20201023_isala_cross_3 + Technical.run_20201211_isal…	DESeq2	2375	FALSE:58, TRUE:2317
Atopobium	Sexual.partner.man	0.006675	0.012745	0.011713	0.990656	0.990656	0.998216	~Sexual.partner.man + Technical.run_20201030_isala_cross_4 + Technical.run_20201016_isala_cross_2 + Technical.libsize + Technical.run_20201009_isala_cross_1 + Technical.run_20201204_isala_cross_8 + Sexual.Intercourse.24hours + Technical.run_20201120_isala_cross_6 + Technical.run_20210119_isala_cross_7 + Health.Antibiotic.3months + Technical.run_20201023_isala_cross_3 + Technical.run_20201211_isal…	limma	2375	FALSE:58, TRUE:2317
Atopobium	Sexual.partner.man	-0.11999	0.130324	-0.92069	0.357306	0.732902	0.832786	~Sexual.partner.man + Technical.run_20201030_isala_cross_4 + Technical.run_20201016_isala_cross_2 + Technical.libsize + Technical.run_20201009_isala_cross_1 + Technical.run_20201204_isala_cross_8 + Sexual.Intercourse.24hours + Technical.run_20201120_isala_cross_6 + Technical.run_20210119_isala_cross_7 + Health.Antibiotic.3months + Technical.run_20201023_isala_cross_3 + Technical.run_20201211_isal…	lmclr	2375	FALSE:58, TRUE:2317
Atopobium	Sexual.partner.man	-0.94717	0.592007		0.109747	0.389587	0.409497	~Sexual.partner.man + Technical.run_20201030_isala_cross_4 + Technical.run_20201016_isala_cross_2 + Technical.libsize + Technical.run_20201009_isala_cross_1 + Technical.run_20201204_isala_cross_8 + Sexual.Intercourse.24hours + Technical.run_20201120_isala_cross_6 + Technical.run_20210119_isala_cross_7 + Health.Antibiotic.3months + Technical.run_20201023_isala_cross_3 + Technical.run_20201211_isal…	maaslin2	2375	FALSE:58, TRUE:2317
Atopobium	Sexual.partners.monogamous	0.17737	0.276574	0.641592	0.530434	0.663042	0.736549	~Sexual.partners.monogamous + Technical.run_20201030_isala_cross_4 + Technical.run_20201016_isala_cross_2 + Technical.libsize + Technical.run_20201009_isala_cross_1 + Technical.run_20201204_isala_cross_8 + Sexual.Intercourse.24hours + Technical.run_20201120_isala_cross_6 + Technical.run_20210119_isala_cross_7 + Health.Antibiotic.3months + Technical.run_20201023_isala_cross_3 + Technical.run_20201…	aldex2	2802	FALSE:483, TRUE:2319
Atopobium	Sexual.partners.monogamous	0.195633	0.129503	1.51065	0.130878	0.368093	0.561218	~Sexual.partners.monogamous + Technical.run_20201030_isala_cross_4 + Technical.run_20201016_isala_cross_2 + Technical.libsize + Technical.run_20201009_isala_cross_1 + Technical.run_20201204_isala_cross_8 + Sexual.Intercourse.24hours + Technical.run_20201120_isala_cross_6 + Technical.run_20210119_isala_cross_7 + Health.Antibiotic.3months + Technical.run_20201023_isala_cross_3 + Technical.run_20201…	ancombc	2802	FALSE:483, TRUE:2319
Atopobium	Sexual.partners.monogamous	0.589291	0.342751	1.7193	0.08556	0.275016	0.417191	~Sexual.partners.monogamous + Technical.run_20201030_isala_cross_4 + Technical.run_20201016_isala_cross_2 + Technical.libsize + Technical.run_20201009_isala_cross_1 + Technical.run_20201204_isala_cross_8 + Sexual.Intercourse.24hours + Technical.run_20201120_isala_cross_6 + Technical.run_20210119_isala_cross_7 + Health.Antibiotic.3months + Technical.run_20201023_isala_cross_3 + Technical.run_20201…	DESeq2	2802	FALSE:483, TRUE:2319
Atopobium	Sexual.partners.monogamous	0.637923	0.00391	3.39838	0.000687	0.003474	0.023928	~Sexual.partners.monogamous + Technical.run_20201030_isala_cross_4 + Technical.run_20201016_isala_cross_2 + Technical.libsize + Technical.run_20201009_isala_cross_1 + Technical.run_20201204_isala_cross_8 + Sexual.Intercourse.24hours + Technical.run_20201120_isala_cross_6 + Technical.run_20210119_isala_cross_7 + Health.Antibiotic.3months + Technical.run_20201023_isala_cross_3 + Technical.run_20201…	limma	2802	FALSE:483, TRUE:2319
Atopobium	Sexual.partners.monogamous	0.036354	0.051519	0.705639	0.480471	0.617749	0.869197	~Sexual.partners.monogamous + Technical.run_20201030_isala_cross_4 + Technical.run_20201016_isala_cross_2 + Technical.libsize + Technical.run_20201009_isala_cross_1 + Technical.run_20201204_isala_cross_8 + Sexual.Intercourse.24hours + Technical.run_20201120_isala_cross_6 + Technical.run_20210119_isala_cross_7 + Health.Antibiotic.3months + Technical.run_20201023_isala_cross_3 + Technical.run_20201…	lmclr	2802	FALSE:483, TRUE:2319
Atopobium	Sexual.partners.monogamous	0.111336	0.22269		0.617142	0.694285	0.859375	~Sexual.partners.monogamous + Technical.run_20201030_isala_cross_4 + Technical.run_20201016_isala_cross_2 + Technical.libsize + Technical.run_20201009_isala_cross_1 + Technical.run_20201204_isala_cross_8 + Sexual.Intercourse.24hours + Technical.run_20201120_isala_cross_6 + Technical.run_20210119_isala_cross_7 + Health.Antibiotic.3months + Technical.run_20201023_isala_cross_3 + Technical.run_20201…	maaslin2	2802	FALSE:483, TRUE:2319
Atopobium	Sexual.partners.multiple	1.59045	0.376445	4.2253	0.000128	0.001149	0.011357	~Sexual.partners.multiple + Technical.run_20201030_isala_cross_4 + Technical.run_20201016_isala_cross_2 + Technical.libsize + Technical.run_20201009_isala_cross_1 + Technical.run_20201204_isala_cross_8 + Sexual.Intercourse.24hours + Technical.run_20201120_isala_cross_6 + Technical.run_20210119_isala_cross_7 + Health.Antibiotic.3months + Technical.run_20201023_isala_cross_3 + Technical.run_2020121…	aldex2	2560	FALSE:2319, TRUE:241
Atopobium	Sexual.partners.multiple	0.877481	0.206544	4.24839	2.15e-05	0.000141	0.001141	~Sexual.partners.multiple + Technical.run_20201030_isala_cross_4 + Technical.run_20201016_isala_cross_2 + Technical.libsize + Technical.run_20201009_isala_cross_1 + Technical.run_20201204_isala_cross_8 + Sexual.Intercourse.24hours + Technical.run_20201120_isala_cross_6 + Technical.run_20210119_isala_cross_7 + Health.Antibiotic.3months + Technical.run_20201023_isala_cross_3 + Technical.run_2020121…	ancombc	2560	FALSE:2319, TRUE:241
Atopobium	Sexual.partners.multiple	-0.26451	0.449144	-0.58893	0.555908	0.781746	0.87303	~Sexual.partners.multiple + Technical.run_20201030_isala_cross_4 + Technical.run_20201016_isala_cross_2 + Technical.libsize + Technical.run_20201009_isala_cross_1 + Technical.run_20201204_isala_cross_8 + Sexual.Intercourse.24hours + Technical.run_20201120_isala_cross_6 + Technical.run_20210119_isala_cross_7 + Health.Antibiotic.3months + Technical.run_20201023_isala_cross_3 + Technical.run_2020121…	DESeq2	2560	FALSE:2319, TRUE:241
Atopobium	Sexual.partners.multiple	0.82697	0.006235	2.84195	0.004519	0.010167	0.082528	~Sexual.partners.multiple + Technical.run_20201030_isala_cross_4 + Technical.run_20201016_isala_cross_2 + Technical.libsize + Technical.run_20201009_isala_cross_1 + Technical.run_20201204_isala_cross_8 + Sexual.Intercourse.24hours + Technical.run_20201120_isala_cross_6 + Technical.run_20210119_isala_cross_7 + Health.Antibiotic.3months + Technical.run_20201023_isala_cross_3 + Technical.run_2020121…	limma	2560	FALSE:2319, TRUE:241
Atopobium	Sexual.partners.multiple	0.058426	0.06816	0.857183	0.391424	0.587136	0.845462	~Sexual.partners.multiple + Technical.run_20201030_isala_cross_4 + Technical.run_20201016_isala_cross_2 + Technical.libsize + Technical.run_20201009_isala_cross_1 + Technical.run_20201204_isala_cross_8 + Sexual.Intercourse.24hours + Technical.run_20201120_isala_cross_6 + Technical.run_20210119_isala_cross_7 + Health.Antibiotic.3months + Technical.run_20201023_isala_cross_3 + Technical.run_2020121…	lmclr	2560	FALSE:2319, TRUE:241
Atopobium	Sexual.partners.multiple	1.47053	0.305991		1.63e-06	1.47e-05	0.000116	~Sexual.partners.multiple + Technical.run_20201030_isala_cross_4 + Technical.run_20201016_isala_cross_2 + Technical.libsize + Technical.run_20201009_isala_cross_1 + Technical.run_20201204_isala_cross_8 + Sexual.Intercourse.24hours + Technical.run_20201120_isala_cross_6 + Technical.run_20210119_isala_cross_7 + Health.Antibiotic.3months + Technical.run_20201023_isala_cross_3 + Technical.run_2020121…	maaslin2	2560	FALSE:2319, TRUE:241
Bifidobacterium	Sexual.Intercourse.24hours	0.007966	0.253591	0.031915	0.620657	0.66499	0.736549	~Sexual.Intercourse.24hours + Technical.run_20201030_isala_cross_4 + Technical.run_20201016_isala_cross_2 + Technical.libsize + Technical.run_20201009_isala_cross_1 + Technical.run_20201204_isala_cross_8 + Technical.run_20201120_isala_cross_6 + Technical.run_20210119_isala_cross_7 + Health.Antibiotic.3months + Technical.run_20201023_isala_cross_3 + Technical.run_20201211_isala_cross_9 + General.A…	aldex2	3043	FALSE:2653, TRUE:390
Bifidobacterium	Sexual.Intercourse.24hours	-0.13552	0.111849	-1.21164	0.225651	0.35958	0.705056	~Sexual.Intercourse.24hours + Technical.run_20201030_isala_cross_4 + Technical.run_20201016_isala_cross_2 + Technical.libsize + Technical.run_20201009_isala_cross_1 + Technical.run_20201204_isala_cross_8 + Technical.run_20201120_isala_cross_6 + Technical.run_20210119_isala_cross_7 + Health.Antibiotic.3months + Technical.run_20201023_isala_cross_3 + Technical.run_20201211_isala_cross_9 + General.A…	ancombc	3043	FALSE:2653, TRUE:390
Bifidobacterium	Sexual.Intercourse.24hours	-0.70007	0.631512	-1.10856	0.267618	0.344081	0.697526	~Sexual.Intercourse.24hours + Technical.run_20201030_isala_cross_4 + Technical.run_20201016_isala_cross_2 + Technical.libsize + Technical.run_20201009_isala_cross_1 + Technical.run_20201204_isala_cross_8 + Technical.run_20201120_isala_cross_6 + Technical.run_20210119_isala_cross_7 + Health.Antibiotic.3months + Technical.run_20201023_isala_cross_3 + Technical.run_20201211_isala_cross_9 + General.A…	DESeq2	3043	FALSE:2653, TRUE:390
Bifidobacterium	Sexual.Intercourse.24hours	0.065426	0.003625	0.363742	0.716075	0.807325	0.927733	~Sexual.Intercourse.24hours + Technical.run_20201030_isala_cross_4 + Technical.run_20201016_isala_cross_2 + Technical.libsize + Technical.run_20201009_isala_cross_1 + Technical.run_20201204_isala_cross_8 + Technical.run_20201120_isala_cross_6 + Technical.run_20210119_isala_cross_7 + Health.Antibiotic.3months + Technical.run_20201023_isala_cross_3 + Technical.run_20201211_isala_cross_9 + General.A…	limma	3043	FALSE:2653, TRUE:390
Bifidobacterium	Sexual.Intercourse.24hours	-0.0342	0.054139	-0.63167	0.527651	0.678408	0.878438	~Sexual.Intercourse.24hours + Technical.run_20201030_isala_cross_4 + Technical.run_20201016_isala_cross_2 + Technical.libsize + Technical.run_20201009_isala_cross_1 + Technical.run_20201204_isala_cross_8 + Technical.run_20201120_isala_cross_6 + Technical.run_20210119_isala_cross_7 + Health.Antibiotic.3months + Technical.run_20201023_isala_cross_3 + Technical.run_20201211_isala_cross_9 + General.A…	lmclr	3043	FALSE:2653, TRUE:390
Bifidobacterium	Sexual.Intercourse.24hours	0.074371	0.17545		0.671678	0.775013	0.885222	~Sexual.Intercourse.24hours + Technical.run_20201030_isala_cross_4 + Technical.run_20201016_isala_cross_2 + Technical.libsize + Technical.run_20201009_isala_cross_1 + Technical.run_20201204_isala_cross_8 + Technical.run_20201120_isala_cross_6 + Technical.run_20210119_isala_cross_7 + Health.Antibiotic.3months + Technical.run_20201023_isala_cross_3 + Technical.run_20201211_isala_cross_9 + General.A…	maaslin2	3043	FALSE:2653, TRUE:390
Bifidobacterium	Sexual.Intercourse.frequency	-0.00148	0.096331	-0.01456	0.658774	0.704375	0.736549	~Sexual.Intercourse.frequency + Technical.run_20201030_isala_cross_4 + Technical.run_20201016_isala_cross_2 + Technical.libsize + Technical.run_20201009_isala_cross_1 + Technical.run_20201204_isala_cross_8 + Sexual.Intercourse.24hours + Technical.run_20201120_isala_cross_6 + Technical.run_20210119_isala_cross_7 + Health.Antibiotic.3months + Technical.run_20201023_isala_cross_3 + Technical.run_202…	aldex2	2560
Bifidobacterium	Sexual.Intercourse.frequency	-0.01696	0.041	-0.41373	0.679072	0.864864	0.947679	~Sexual.Intercourse.frequency + Technical.run_20201030_isala_cross_4 + Technical.run_20201016_isala_cross_2 + Technical.libsize + Technical.run_20201009_isala_cross_1 + Technical.run_20201204_isala_cross_8 + Sexual.Intercourse.24hours + Technical.run_20201120_isala_cross_6 + Technical.run_20210119_isala_cross_7 + Health.Antibiotic.3months + Technical.run_20201023_isala_cross_3 + Technical.run_202…	ancombc	2560
Bifidobacterium	Sexual.Intercourse.frequency	-0.49971	0.240282	-2.07967	0.037556	0.241433	0.273169	~Sexual.Intercourse.frequency + Technical.run_20201030_isala_cross_4 + Technical.run_20201016_isala_cross_2 + Technical.libsize + Technical.run_20201009_isala_cross_1 + Technical.run_20201204_isala_cross_8 + Sexual.Intercourse.24hours + Technical.run_20201120_isala_cross_6 + Technical.run_20210119_isala_cross_7 + Health.Antibiotic.3months + Technical.run_20201023_isala_cross_3 + Technical.run_202…	DESeq2	2560
Bifidobacterium	Sexual.Intercourse.frequency	-0.00354	0.001466	-0.05185	0.958651	0.961819	0.988838	~Sexual.Intercourse.frequency + Technical.run_20201030_isala_cross_4 + Technical.run_20201016_isala_cross_2 + Technical.libsize + Technical.run_20201009_isala_cross_1 + Technical.run_20201204_isala_cross_8 + Sexual.Intercourse.24hours + Technical.run_20201120_isala_cross_6 + Technical.run_20210119_isala_cross_7 + Health.Antibiotic.3months + Technical.run_20201023_isala_cross_3 + Technical.run_202…	limma	2560
Bifidobacterium	Sexual.Intercourse.frequency	-0.03342	0.021899	-1.52619	0.127086	0.754071	0.581698	~Sexual.Intercourse.frequency + Technical.run_20201030_isala_cross_4 + Technical.run_20201016_isala_cross_2 + Technical.libsize + Technical.run_20201009_isala_cross_1 + Technical.run_20201204_isala_cross_8 + Sexual.Intercourse.24hours + Technical.run_20201120_isala_cross_6 + Technical.run_20210119_isala_cross_7 + Health.Antibiotic.3months + Technical.run_20201023_isala_cross_3 + Technical.run_202…	lmclr	2560
Bifidobacterium	Sexual.Intercourse.frequency	0.006509	0.067127		0.922761	0.922761	0.975658	~Sexual.Intercourse.frequency + Technical.run_20201030_isala_cross_4 + Technical.run_20201016_isala_cross_2 + Technical.libsize + Technical.run_20201009_isala_cross_1 + Technical.run_20201204_isala_cross_8 + Sexual.Intercourse.24hours + Technical.run_20201120_isala_cross_6 + Technical.run_20210119_isala_cross_7 + Health.Antibiotic.3months + Technical.run_20201023_isala_cross_3 + Technical.run_202…	maaslin2	2560
Bifidobacterium	Sexual.partner.man	0.853246	0.637561	1.33799	0.267049	0.706307	0.736549	~Sexual.partner.man + Technical.run_20201030_isala_cross_4 + Technical.run_20201016_isala_cross_2 + Technical.libsize + Technical.run_20201009_isala_cross_1 + Technical.run_20201204_isala_cross_8 + Sexual.Intercourse.24hours + Technical.run_20201120_isala_cross_6 + Technical.run_20210119_isala_cross_7 + Health.Antibiotic.3months + Technical.run_20201023_isala_cross_3 + Technical.run_20201211_isal…	aldex2	2375	FALSE:58, TRUE:2317
Bifidobacterium	Sexual.partner.man	0.312228	0.20128	1.55121	0.120851	0.418332	0.540898	~Sexual.partner.man + Technical.run_20201030_isala_cross_4 + Technical.run_20201016_isala_cross_2 + Technical.libsize + Technical.run_20201009_isala_cross_1 + Technical.run_20201204_isala_cross_8 + Sexual.Intercourse.24hours + Technical.run_20201120_isala_cross_6 + Technical.run_20210119_isala_cross_7 + Health.Antibiotic.3months + Technical.run_20201023_isala_cross_3 + Technical.run_20201211_isal…	ancombc	2375	FALSE:58, TRUE:2317
Bifidobacterium	Sexual.partner.man	4.38405	1.49721	2.92815	0.00341	0.030688	0.061538	~Sexual.partner.man + Technical.run_20201030_isala_cross_4 + Technical.run_20201016_isala_cross_2 + Technical.libsize + Technical.run_20201009_isala_cross_1 + Technical.run_20201204_isala_cross_8 + Sexual.Intercourse.24hours + Technical.run_20201120_isala_cross_6 + Technical.run_20210119_isala_cross_7 + Health.Antibiotic.3months + Technical.run_20201023_isala_cross_3 + Technical.run_20201211_isal…	DESeq2	2375	FALSE:58, TRUE:2317
Bifidobacterium	Sexual.partner.man	0.989148	0.0094	2.318	0.020532	0.131992	0.21302	~Sexual.partner.man + Technical.run_20201030_isala_cross_4 + Technical.run_20201016_isala_cross_2 + Technical.libsize + Technical.run_20201009_isala_cross_1 + Technical.run_20201204_isala_cross_8 + Sexual.Intercourse.24hours + Technical.run_20201120_isala_cross_6 + Technical.run_20210119_isala_cross_7 + Health.Antibiotic.3months + Technical.run_20201023_isala_cross_3 + Technical.run_20201211_isal…	limma	2375	FALSE:58, TRUE:2317
Bifidobacterium	Sexual.partner.man	0.100519	0.147143	0.683142	0.494584	0.732902	0.871932	~Sexual.partner.man + Technical.run_20201030_isala_cross_4 + Technical.run_20201016_isala_cross_2 + Technical.libsize + Technical.run_20201009_isala_cross_1 + Technical.run_20201204_isala_cross_8 + Sexual.Intercourse.24hours + Technical.run_20201120_isala_cross_6 + Technical.run_20210119_isala_cross_7 + Health.Antibiotic.3months + Technical.run_20201023_isala_cross_3 + Technical.run_20201211_isal…	lmclr	2375	FALSE:58, TRUE:2317
Bifidobacterium	Sexual.partner.man	0.691824	0.454168		0.127823	0.408525	0.436995	~Sexual.partner.man + Technical.run_20201030_isala_cross_4 + Technical.run_20201016_isala_cross_2 + Technical.libsize + Technical.run_20201009_isala_cross_1 + Technical.run_20201204_isala_cross_8 + Sexual.Intercourse.24hours + Technical.run_20201120_isala_cross_6 + Technical.run_20210119_isala_cross_7 + Health.Antibiotic.3months + Technical.run_20201023_isala_cross_3 + Technical.run_20201211_isal…	maaslin2	2375	FALSE:58, TRUE:2317
Bifidobacterium	Sexual.partners.monogamous	0.214191	0.239638	0.893933	0.404601	0.59827	0.736549	~Sexual.partners.monogamous + Technical.run_20201030_isala_cross_4 + Technical.run_20201016_isala_cross_2 + Technical.libsize + Technical.run_20201009_isala_cross_1 + Technical.run_20201204_isala_cross_8 + Sexual.Intercourse.24hours + Technical.run_20201120_isala_cross_6 + Technical.run_20210119_isala_cross_7 + Health.Antibiotic.3months + Technical.run_20201023_isala_cross_3 + Technical.run_20201…	aldex2	2802	FALSE:483, TRUE:2319
Bifidobacterium	Sexual.partners.monogamous	0.207639	0.098489	2.10825	0.035009	0.12424	0.265233	~Sexual.partners.monogamous + Technical.run_20201030_isala_cross_4 + Technical.run_20201016_isala_cross_2 + Technical.libsize + Technical.run_20201009_isala_cross_1 + Technical.run_20201204_isala_cross_8 + Sexual.Intercourse.24hours + Technical.run_20201120_isala_cross_6 + Technical.run_20210119_isala_cross_7 + Health.Antibiotic.3months + Technical.run_20201023_isala_cross_3 + Technical.run_20201…	ancombc	2802	FALSE:483, TRUE:2319
Bifidobacterium	Sexual.partners.monogamous	2.93066	0.565617	5.18135	2.2e-07	4.96e-06	2.32e-05	~Sexual.partners.monogamous + Technical.run_20201030_isala_cross_4 + Technical.run_20201016_isala_cross_2 + Technical.libsize + Technical.run_20201009_isala_cross_1 + Technical.run_20201204_isala_cross_8 + Sexual.Intercourse.24hours + Technical.run_20201120_isala_cross_6 + Technical.run_20210119_isala_cross_7 + Health.Antibiotic.3months + Technical.run_20201023_isala_cross_3 + Technical.run_20201…	DESeq2	2802	FALSE:483, TRUE:2319
Bifidobacterium	Sexual.partners.monogamous	0.520238	0.003488	3.09653	0.001977	0.008088	0.049897	~Sexual.partners.monogamous + Technical.run_20201030_isala_cross_4 + Technical.run_20201016_isala_cross_2 + Technical.libsize + Technical.run_20201009_isala_cross_1 + Technical.run_20201204_isala_cross_8 + Sexual.Intercourse.24hours + Technical.run_20201120_isala_cross_6 + Technical.run_20210119_isala_cross_7 + Health.Antibiotic.3months + Technical.run_20201023_isala_cross_3 + Technical.run_20201…	limma	2802	FALSE:483, TRUE:2319
Bifidobacterium	Sexual.partners.monogamous	0.130586	0.052331	2.49538	0.01264	0.037919	0.17167	~Sexual.partners.monogamous + Technical.run_20201030_isala_cross_4 + Technical.run_20201016_isala_cross_2 + Technical.libsize + Technical.run_20201009_isala_cross_1 + Technical.run_20201204_isala_cross_8 + Sexual.Intercourse.24hours + Technical.run_20201120_isala_cross_6 + Technical.run_20210119_isala_cross_7 + Health.Antibiotic.3months + Technical.run_20201023_isala_cross_3 + Technical.run_20201…	lmclr	2802	FALSE:483, TRUE:2319
Bifidobacterium	Sexual.partners.monogamous	0.139485	0.168629		0.40821	0.539598	0.741762	~Sexual.partners.monogamous + Technical.run_20201030_isala_cross_4 + Technical.run_20201016_isala_cross_2 + Technical.libsize + Technical.run_20201009_isala_cross_1 + Technical.run_20201204_isala_cross_8 + Sexual.Intercourse.24hours + Technical.run_20201120_isala_cross_6 + Technical.run_20210119_isala_cross_7 + Health.Antibiotic.3months + Technical.run_20201023_isala_cross_3 + Technical.run_20201…	maaslin2	2802	FALSE:483, TRUE:2319
Bifidobacterium	Sexual.partners.multiple	-1.03223	0.318646	-3.24117	0.006942	0.02679	0.194223	~Sexual.partners.multiple + Technical.run_20201030_isala_cross_4 + Technical.run_20201016_isala_cross_2 + Technical.libsize + Technical.run_20201009_isala_cross_1 + Technical.run_20201204_isala_cross_8 + Sexual.Intercourse.24hours + Technical.run_20201120_isala_cross_6 + Technical.run_20210119_isala_cross_7 + Health.Antibiotic.3months + Technical.run_20201023_isala_cross_3 + Technical.run_2020121…	aldex2	2560	FALSE:2319, TRUE:241
Bifidobacterium	Sexual.partners.multiple	-0.53075	0.086508	-6.13529	8.5e-10	1.91e-08	1.15e-07	~Sexual.partners.multiple + Technical.run_20201030_isala_cross_4 + Technical.run_20201016_isala_cross_2 + Technical.libsize + Technical.run_20201009_isala_cross_1 + Technical.run_20201204_isala_cross_8 + Sexual.Intercourse.24hours + Technical.run_20201120_isala_cross_6 + Technical.run_20210119_isala_cross_7 + Health.Antibiotic.3months + Technical.run_20201023_isala_cross_3 + Technical.run_2020121…	ancombc	2560	FALSE:2319, TRUE:241
Bifidobacterium	Sexual.partners.multiple	-9.32614	0.783257	-11.9069	1.09e-32	4.9e-31	4.07e-29	~Sexual.partners.multiple + Technical.run_20201030_isala_cross_4 + Technical.run_20201016_isala_cross_2 + Technical.libsize + Technical.run_20201009_isala_cross_1 + Technical.run_20201204_isala_cross_8 + Sexual.Intercourse.24hours + Technical.run_20201120_isala_cross_6 + Technical.run_20210119_isala_cross_7 + Health.Antibiotic.3months + Technical.run_20201023_isala_cross_3 + Technical.run_2020121…	DESeq2	2560	FALSE:2319, TRUE:241
Bifidobacterium	Sexual.partners.multiple	-1.0215	0.004642	-4.75532	2.09e-06	3.13e-05	0.000244	~Sexual.partners.multiple + Technical.run_20201030_isala_cross_4 + Technical.run_20201016_isala_cross_2 + Technical.libsize + Technical.run_20201009_isala_cross_1 + Technical.run_20201204_isala_cross_8 + Sexual.Intercourse.24hours + Technical.run_20201120_isala_cross_6 + Technical.run_20210119_isala_cross_7 + Health.Antibiotic.3months + Technical.run_20201023_isala_cross_3 + Technical.run_2020121…	limma	2560	FALSE:2319, TRUE:241
Bifidobacterium	Sexual.partners.multiple	-0.16384	0.072645	-2.25538	0.024194	0.124076	0.257168	~Sexual.partners.multiple + Technical.run_20201030_isala_cross_4 + Technical.run_20201016_isala_cross_2 + Technical.libsize + Technical.run_20201009_isala_cross_1 + Technical.run_20201204_isala_cross_8 + Sexual.Intercourse.24hours + Technical.run_20201120_isala_cross_6 + Technical.run_20210119_isala_cross_7 + Health.Antibiotic.3months + Technical.run_20201023_isala_cross_3 + Technical.run_2020121…	lmclr	2560	FALSE:2319, TRUE:241
Bifidobacterium	Sexual.partners.multiple	-0.89434	0.222093		5.82e-05	0.000262	0.002162	~Sexual.partners.multiple + Technical.run_20201030_isala_cross_4 + Technical.run_20201016_isala_cross_2 + Technical.libsize + Technical.run_20201009_isala_cross_1 + Technical.run_20201204_isala_cross_8 + Sexual.Intercourse.24hours + Technical.run_20201120_isala_cross_6 + Technical.run_20210119_isala_cross_7 + Health.Antibiotic.3months + Technical.run_20201023_isala_cross_3 + Technical.run_2020121…	maaslin2	2560	FALSE:2319, TRUE:241
Campylobacter	Sexual.Intercourse.24hours	0.275105	0.235965	1.16566	0.317078	0.52811	0.736549	~Sexual.Intercourse.24hours + Technical.run_20201030_isala_cross_4 + Technical.run_20201016_isala_cross_2 + Technical.libsize + Technical.run_20201009_isala_cross_1 + Technical.run_20201204_isala_cross_8 + Technical.run_20201120_isala_cross_6 + Technical.run_20210119_isala_cross_7 + Health.Antibiotic.3months + Technical.run_20201023_isala_cross_3 + Technical.run_20201211_isala_cross_9 + General.A…	aldex2	3043	FALSE:2653, TRUE:390
Campylobacter	Sexual.Intercourse.24hours	-0.01703	0.086058	-0.19789	0.843134	0.88235	0.982594	~Sexual.Intercourse.24hours + Technical.run_20201030_isala_cross_4 + Technical.run_20201016_isala_cross_2 + Technical.libsize + Technical.run_20201009_isala_cross_1 + Technical.run_20201204_isala_cross_8 + Technical.run_20201120_isala_cross_6 + Technical.run_20210119_isala_cross_7 + Health.Antibiotic.3months + Technical.run_20201023_isala_cross_3 + Technical.run_20201211_isala_cross_9 + General.A…	ancombc	3043	FALSE:2653, TRUE:390
Campylobacter	Sexual.Intercourse.24hours	0.082942	0.216307	0.383446	0.701389	0.789062	0.925703	~Sexual.Intercourse.24hours + Technical.run_20201030_isala_cross_4 + Technical.run_20201016_isala_cross_2 + Technical.libsize + Technical.run_20201009_isala_cross_1 + Technical.run_20201204_isala_cross_8 + Technical.run_20201120_isala_cross_6 + Technical.run_20210119_isala_cross_7 + Health.Antibiotic.3months + Technical.run_20201023_isala_cross_3 + Technical.run_20201211_isala_cross_9 + General.A…	DESeq2	3043	FALSE:2653, TRUE:390
Campylobacter	Sexual.Intercourse.24hours	0.211907	0.004091	1.50147	0.133335	0.230771	0.516067	~Sexual.Intercourse.24hours + Technical.run_20201030_isala_cross_4 + Technical.run_20201016_isala_cross_2 + Technical.libsize + Technical.run_20201009_isala_cross_1 + Technical.run_20201204_isala_cross_8 + Technical.run_20201120_isala_cross_6 + Technical.run_20210119_isala_cross_7 + Health.Antibiotic.3months + Technical.run_20201023_isala_cross_3 + Technical.run_20201211_isala_cross_9 + General.A…	limma	3043	FALSE:2653, TRUE:390
Campylobacter	Sexual.Intercourse.24hours	-0.03119	0.053354	-0.58456	0.55889	0.698613	0.887146	~Sexual.Intercourse.24hours + Technical.run_20201030_isala_cross_4 + Technical.run_20201016_isala_cross_2 + Technical.libsize + Technical.run_20201009_isala_cross_1 + Technical.run_20201204_isala_cross_8 + Technical.run_20201120_isala_cross_6 + Technical.run_20210119_isala_cross_7 + Health.Antibiotic.3months + Technical.run_20201023_isala_cross_3 + Technical.run_20201211_isala_cross_9 + General.A…	lmclr	3043	FALSE:2653, TRUE:390
Campylobacter	Sexual.Intercourse.24hours	0.258083	0.158947		0.104543	0.174239	0.39846	~Sexual.Intercourse.24hours + Technical.run_20201030_isala_cross_4 + Technical.run_20201016_isala_cross_2 + Technical.libsize + Technical.run_20201009_isala_cross_1 + Technical.run_20201204_isala_cross_8 + Technical.run_20201120_isala_cross_6 + Technical.run_20210119_isala_cross_7 + Health.Antibiotic.3months + Technical.run_20201023_isala_cross_3 + Technical.run_20201211_isala_cross_9 + General.A…	maaslin2	3043	FALSE:2653, TRUE:390
Campylobacter	Sexual.Intercourse.frequency	-0.12919	0.087754	-1.47352	0.193985	0.690648	0.736549	~Sexual.Intercourse.frequency + Technical.run_20201030_isala_cross_4 + Technical.run_20201016_isala_cross_2 + Technical.libsize + Technical.run_20201009_isala_cross_1 + Technical.run_20201204_isala_cross_8 + Sexual.Intercourse.24hours + Technical.run_20201120_isala_cross_6 + Technical.run_20210119_isala_cross_7 + Health.Antibiotic.3months + Technical.run_20201023_isala_cross_3 + Technical.run_202…	aldex2	2560
Campylobacter	Sexual.Intercourse.frequency	-0.07943	0.029556	-2.68742	0.007201	0.108009	0.096742	~Sexual.Intercourse.frequency + Technical.run_20201030_isala_cross_4 + Technical.run_20201016_isala_cross_2 + Technical.libsize + Technical.run_20201009_isala_cross_1 + Technical.run_20201204_isala_cross_8 + Sexual.Intercourse.24hours + Technical.run_20201120_isala_cross_6 + Technical.run_20210119_isala_cross_7 + Health.Antibiotic.3months + Technical.run_20201023_isala_cross_3 + Technical.run_202…	ancombc	2560
Campylobacter	Sexual.Intercourse.frequency	-0.08064	0.08179	-0.98593	0.32417	0.607818	0.742124	~Sexual.Intercourse.frequency + Technical.run_20201030_isala_cross_4 + Technical.run_20201016_isala_cross_2 + Technical.libsize + Technical.run_20201009_isala_cross_1 + Technical.run_20201204_isala_cross_8 + Sexual.Intercourse.24hours + Technical.run_20201120_isala_cross_6 + Technical.run_20210119_isala_cross_7 + Health.Antibiotic.3months + Technical.run_20201023_isala_cross_3 + Technical.run_202…	DESeq2	2560
Campylobacter	Sexual.Intercourse.frequency	-0.11582	0.001585	-2.29361	0.021892	0.196365	0.220829	~Sexual.Intercourse.frequency + Technical.run_20201030_isala_cross_4 + Technical.run_20201016_isala_cross_2 + Technical.libsize + Technical.run_20201009_isala_cross_1 + Technical.run_20201204_isala_cross_8 + Sexual.Intercourse.24hours + Technical.run_20201120_isala_cross_6 + Technical.run_20210119_isala_cross_7 + Health.Antibiotic.3months + Technical.run_20201023_isala_cross_3 + Technical.run_202…	limma	2560
Campylobacter	Sexual.Intercourse.frequency	-0.01129	0.018596	-0.60731	0.543698	0.843669	0.880814	~Sexual.Intercourse.frequency + Technical.run_20201030_isala_cross_4 + Technical.run_20201016_isala_cross_2 + Technical.libsize + Technical.run_20201009_isala_cross_1 + Technical.run_20201204_isala_cross_8 + Sexual.Intercourse.24hours + Technical.run_20201120_isala_cross_6 + Technical.run_20210119_isala_cross_7 + Health.Antibiotic.3months + Technical.run_20201023_isala_cross_3 + Technical.run_202…	lmclr	2560
Campylobacter	Sexual.Intercourse.frequency	-0.10899	0.058339		0.061849	0.278322	0.298459	~Sexual.Intercourse.frequency + Technical.run_20201030_isala_cross_4 + Technical.run_20201016_isala_cross_2 + Technical.libsize + Technical.run_20201009_isala_cross_1 + Technical.run_20201204_isala_cross_8 + Sexual.Intercourse.24hours + Technical.run_20201120_isala_cross_6 + Technical.run_20210119_isala_cross_7 + Health.Antibiotic.3months + Technical.run_20201023_isala_cross_3 + Technical.run_202…	maaslin2	2560
Campylobacter	Sexual.partner.man	-0.10101	0.57257	-0.17683	0.681046	0.712723	0.737715	~Sexual.partner.man + Technical.run_20201030_isala_cross_4 + Technical.run_20201016_isala_cross_2 + Technical.libsize + Technical.run_20201009_isala_cross_1 + Technical.run_20201204_isala_cross_8 + Sexual.Intercourse.24hours + Technical.run_20201120_isala_cross_6 + Technical.run_20210119_isala_cross_7 + Health.Antibiotic.3months + Technical.run_20201023_isala_cross_3 + Technical.run_20201211_isal…	aldex2	2375	FALSE:58, TRUE:2317
Campylobacter	Sexual.partner.man	-0.09543	0.184121	-0.5183	0.604246	0.848459	0.932088	~Sexual.partner.man + Technical.run_20201030_isala_cross_4 + Technical.run_20201016_isala_cross_2 + Technical.libsize + Technical.run_20201009_isala_cross_1 + Technical.run_20201204_isala_cross_8 + Sexual.Intercourse.24hours + Technical.run_20201120_isala_cross_6 + Technical.run_20210119_isala_cross_7 + Health.Antibiotic.3months + Technical.run_20201023_isala_cross_3 + Technical.run_20201211_isal…	ancombc	2375	FALSE:58, TRUE:2317
Campylobacter	Sexual.partner.man	0.386293	0.523166	0.738374	0.460287	0.884867	0.830852	~Sexual.partner.man + Technical.run_20201030_isala_cross_4 + Technical.run_20201016_isala_cross_2 + Technical.libsize + Technical.run_20201009_isala_cross_1 + Technical.run_20201204_isala_cross_8 + Sexual.Intercourse.24hours + Technical.run_20201120_isala_cross_6 + Technical.run_20210119_isala_cross_7 + Health.Antibiotic.3months + Technical.run_20201023_isala_cross_3 + Technical.run_20201211_isal…	DESeq2	2375	FALSE:58, TRUE:2317
Campylobacter	Sexual.partner.man	-0.02509	0.010983	-0.07572	0.939645	0.961001	0.985507	~Sexual.partner.man + Technical.run_20201030_isala_cross_4 + Technical.run_20201016_isala_cross_2 + Technical.libsize + Technical.run_20201009_isala_cross_1 + Technical.run_20201204_isala_cross_8 + Sexual.Intercourse.24hours + Technical.run_20201120_isala_cross_6 + Technical.run_20210119_isala_cross_7 + Health.Antibiotic.3months + Technical.run_20201023_isala_cross_3 + Technical.run_20201211_isal…	limma	2375	FALSE:58, TRUE:2317
Campylobacter	Sexual.partner.man	0.092822	0.124562	0.745185	0.456234	0.732902	0.866493	~Sexual.partner.man + Technical.run_20201030_isala_cross_4 + Technical.run_20201016_isala_cross_2 + Technical.libsize + Technical.run_20201009_isala_cross_1 + Technical.run_20201204_isala_cross_8 + Sexual.Intercourse.24hours + Technical.run_20201120_isala_cross_6 + Technical.run_20210119_isala_cross_7 + Health.Antibiotic.3months + Technical.run_20201023_isala_cross_3 + Technical.run_20201211_isal…	lmclr	2375	FALSE:58, TRUE:2317
Campylobacter	Sexual.partner.man	-0.00846	0.385061		0.982475	0.982475	0.995304	~Sexual.partner.man + Technical.run_20201030_isala_cross_4 + Technical.run_20201016_isala_cross_2 + Technical.libsize + Technical.run_20201009_isala_cross_1 + Technical.run_20201204_isala_cross_8 + Sexual.Intercourse.24hours + Technical.run_20201120_isala_cross_6 + Technical.run_20210119_isala_cross_7 + Health.Antibiotic.3months + Technical.run_20201023_isala_cross_3 + Technical.run_20201211_isal…	maaslin2	2375	FALSE:58, TRUE:2317
Campylobacter	Sexual.partners.monogamous	-0.34096	0.220574	-1.54593	0.18002	0.59827	0.736549	~Sexual.partners.monogamous + Technical.run_20201030_isala_cross_4 + Technical.run_20201016_isala_cross_2 + Technical.libsize + Technical.run_20201009_isala_cross_1 + Technical.run_20201204_isala_cross_8 + Sexual.Intercourse.24hours + Technical.run_20201120_isala_cross_6 + Technical.run_20210119_isala_cross_7 + Health.Antibiotic.3months + Technical.run_20201023_isala_cross_3 + Technical.run_20201…	aldex2	2802	FALSE:483, TRUE:2319
Campylobacter	Sexual.partners.monogamous	-0.09266	0.080853	-1.14603	0.251782	0.496518	0.733259	~Sexual.partners.monogamous + Technical.run_20201030_isala_cross_4 + Technical.run_20201016_isala_cross_2 + Technical.libsize + Technical.run_20201009_isala_cross_1 + Technical.run_20201204_isala_cross_8 + Sexual.Intercourse.24hours + Technical.run_20201120_isala_cross_6 + Technical.run_20210119_isala_cross_7 + Health.Antibiotic.3months + Technical.run_20201023_isala_cross_3 + Technical.run_20201…	ancombc	2802	FALSE:483, TRUE:2319
Campylobacter	Sexual.partners.monogamous	-0.406	0.198715	-2.04312	0.041041	0.167895	0.289699	~Sexual.partners.monogamous + Technical.run_20201030_isala_cross_4 + Technical.run_20201016_isala_cross_2 + Technical.libsize + Technical.run_20201009_isala_cross_1 + Technical.run_20201204_isala_cross_8 + Sexual.Intercourse.24hours + Technical.run_20201120_isala_cross_6 + Technical.run_20210119_isala_cross_7 + Health.Antibiotic.3months + Technical.run_20201023_isala_cross_3 + Technical.run_20201…	DESeq2	2802	FALSE:483, TRUE:2319
Campylobacter	Sexual.partners.monogamous	0.068862	0.0039	0.530366	0.595899	0.631955	0.887151	~Sexual.partners.monogamous + Technical.run_20201030_isala_cross_4 + Technical.run_20201016_isala_cross_2 + Technical.libsize + Technical.run_20201009_isala_cross_1 + Technical.run_20201204_isala_cross_8 + Sexual.Intercourse.24hours + Technical.run_20201120_isala_cross_6 + Technical.run_20210119_isala_cross_7 + Health.Antibiotic.3months + Technical.run_20201023_isala_cross_3 + Technical.run_20201…	limma	2802	FALSE:483, TRUE:2319
Campylobacter	Sexual.partners.monogamous	-0.15708	0.051387	-3.0569	0.002258	0.009236	0.056028	~Sexual.partners.monogamous + Technical.run_20201030_isala_cross_4 + Technical.run_20201016_isala_cross_2 + Technical.libsize + Technical.run_20201009_isala_cross_1 + Technical.run_20201204_isala_cross_8 + Sexual.Intercourse.24hours + Technical.run_20201120_isala_cross_6 + Technical.run_20210119_isala_cross_7 + Health.Antibiotic.3months + Technical.run_20201023_isala_cross_3 + Technical.run_20201…	lmclr	2802	FALSE:483, TRUE:2319
Campylobacter	Sexual.partners.monogamous	-0.35543	0.14936		0.017393	0.065224	0.140007	~Sexual.partners.monogamous + Technical.run_20201030_isala_cross_4 + Technical.run_20201016_isala_cross_2 + Technical.libsize + Technical.run_20201009_isala_cross_1 + Technical.run_20201204_isala_cross_8 + Sexual.Intercourse.24hours + Technical.run_20201120_isala_cross_6 + Technical.run_20210119_isala_cross_7 + Health.Antibiotic.3months + Technical.run_20201023_isala_cross_3 + Technical.run_20201…	maaslin2	2802	FALSE:483, TRUE:2319
Campylobacter	Sexual.partners.multiple	-0.5948	0.291937	-2.03905	0.076587	0.132555	0.665196	~Sexual.partners.multiple + Technical.run_20201030_isala_cross_4 + Technical.run_20201016_isala_cross_2 + Technical.libsize + Technical.run_20201009_isala_cross_1 + Technical.run_20201204_isala_cross_8 + Sexual.Intercourse.24hours + Technical.run_20201120_isala_cross_6 + Technical.run_20210119_isala_cross_7 + Health.Antibiotic.3months + Technical.run_20201023_isala_cross_3 + Technical.run_2020121…	aldex2	2560	FALSE:2319, TRUE:241
Campylobacter	Sexual.partners.multiple	-0.27322	0.090458	-3.02042	0.002524	0.005409	0.04714	~Sexual.partners.multiple + Technical.run_20201030_isala_cross_4 + Technical.run_20201016_isala_cross_2 + Technical.libsize + Technical.run_20201009_isala_cross_1 + Technical.run_20201204_isala_cross_8 + Sexual.Intercourse.24hours + Technical.run_20201120_isala_cross_6 + Technical.run_20210119_isala_cross_7 + Health.Antibiotic.3months + Technical.run_20201023_isala_cross_3 + Technical.run_2020121…	ancombc	2560	FALSE:2319, TRUE:241
Campylobacter	Sexual.partners.multiple	-0.95995	0.272563	-3.52193	0.000428	0.002754	0.01356	~Sexual.partners.multiple + Technical.run_20201030_isala_cross_4 + Technical.run_20201016_isala_cross_2 + Technical.libsize + Technical.run_20201009_isala_cross_1 + Technical.run_20201204_isala_cross_8 + Sexual.Intercourse.24hours + Technical.run_20201120_isala_cross_6 + Technical.run_20210119_isala_cross_7 + Health.Antibiotic.3months + Technical.run_20201023_isala_cross_3 + Technical.run_2020121…	DESeq2	2560	FALSE:2319, TRUE:241
Campylobacter	Sexual.partners.multiple	-0.5495	0.005088	-3.38762	0.000715	0.001894	0.024406	~Sexual.partners.multiple + Technical.run_20201030_isala_cross_4 + Technical.run_20201016_isala_cross_2 + Technical.libsize + Technical.run_20201009_isala_cross_1 + Technical.run_20201204_isala_cross_8 + Sexual.Intercourse.24hours + Technical.run_20201120_isala_cross_6 + Technical.run_20210119_isala_cross_7 + Health.Antibiotic.3months + Technical.run_20201023_isala_cross_3 + Technical.run_2020121…	limma	2560	FALSE:2319, TRUE:241
Campylobacter	Sexual.partners.multiple	-0.07346	0.06171	-1.19037	0.234013	0.438774	0.728151	~Sexual.partners.multiple + Technical.run_20201030_isala_cross_4 + Technical.run_20201016_isala_cross_2 + Technical.libsize + Technical.run_20201009_isala_cross_1 + Technical.run_20201204_isala_cross_8 + Sexual.Intercourse.24hours + Technical.run_20201120_isala_cross_6 + Technical.run_20210119_isala_cross_7 + Health.Antibiotic.3months + Technical.run_20201023_isala_cross_3 + Technical.run_2020121…	lmclr	2560	FALSE:2319, TRUE:241
Campylobacter	Sexual.partners.multiple	-0.48342	0.193528		0.012554	0.022598	0.113822	~Sexual.partners.multiple + Technical.run_20201030_isala_cross_4 + Technical.run_20201016_isala_cross_2 + Technical.libsize + Technical.run_20201009_isala_cross_1 + Technical.run_20201204_isala_cross_8 + Sexual.Intercourse.24hours + Technical.run_20201120_isala_cross_6 + Technical.run_20210119_isala_cross_7 + Health.Antibiotic.3months + Technical.run_20201023_isala_cross_3 + Technical.run_2020121…	maaslin2	2560	FALSE:2319, TRUE:241
Clostridium	Sexual.Intercourse.24hours	-0.06283	0.262451	-0.24074	0.63785	0.667517	0.736549	~Sexual.Intercourse.24hours + Technical.run_20201030_isala_cross_4 + Technical.run_20201016_isala_cross_2 + Technical.libsize + Technical.run_20201009_isala_cross_1 + Technical.run_20201204_isala_cross_8 + Technical.run_20201120_isala_cross_6 + Technical.run_20210119_isala_cross_7 + Health.Antibiotic.3months + Technical.run_20201023_isala_cross_3 + Technical.run_20201211_isala_cross_9 + General.A…	aldex2	3043	FALSE:2653, TRUE:390
Clostridium	Sexual.Intercourse.24hours	-0.1542	0.128939	-1.19592	0.231729	0.35958	0.71261	~Sexual.Intercourse.24hours + Technical.run_20201030_isala_cross_4 + Technical.run_20201016_isala_cross_2 + Technical.libsize + Technical.run_20201009_isala_cross_1 + Technical.run_20201204_isala_cross_8 + Technical.run_20201120_isala_cross_6 + Technical.run_20210119_isala_cross_7 + Health.Antibiotic.3months + Technical.run_20201023_isala_cross_3 + Technical.run_20201211_isala_cross_9 + General.A…	ancombc	3043	FALSE:2653, TRUE:390
Clostridium	Sexual.Intercourse.24hours	-0.441	0.564494	-0.78122	0.434671	0.528654	0.814202	~Sexual.Intercourse.24hours + Technical.run_20201030_isala_cross_4 + Technical.run_20201016_isala_cross_2 + Technical.libsize + Technical.run_20201009_isala_cross_1 + Technical.run_20201204_isala_cross_8 + Technical.run_20201120_isala_cross_6 + Technical.run_20210119_isala_cross_7 + Health.Antibiotic.3months + Technical.run_20201023_isala_cross_3 + Technical.run_20201211_isala_cross_9 + General.A…	DESeq2	3043	FALSE:2653, TRUE:390
Clostridium	Sexual.Intercourse.24hours	0.04678	0.0037	0.232515	0.816153	0.863887	0.955162	~Sexual.Intercourse.24hours + Technical.run_20201030_isala_cross_4 + Technical.run_20201016_isala_cross_2 + Technical.libsize + Technical.run_20201009_isala_cross_1 + Technical.run_20201204_isala_cross_8 + Technical.run_20201120_isala_cross_6 + Technical.run_20210119_isala_cross_7 + Health.Antibiotic.3months + Technical.run_20201023_isala_cross_3 + Technical.run_20201211_isala_cross_9 + General.A…	limma	3043	FALSE:2653, TRUE:390
Clostridium	Sexual.Intercourse.24hours	0.025891	0.054605	0.474145	0.635431	0.733189	0.916759	~Sexual.Intercourse.24hours + Technical.run_20201030_isala_cross_4 + Technical.run_20201016_isala_cross_2 + Technical.libsize + Technical.run_20201009_isala_cross_1 + Technical.run_20201204_isala_cross_8 + Technical.run_20201120_isala_cross_6 + Technical.run_20210119_isala_cross_7 + Health.Antibiotic.3months + Technical.run_20201023_isala_cross_3 + Technical.run_20201211_isala_cross_9 + General.A…	lmclr	3043	FALSE:2653, TRUE:390
Clostridium	Sexual.Intercourse.24hours	0.038979	0.179424		0.828032	0.866545	0.941253	~Sexual.Intercourse.24hours + Technical.run_20201030_isala_cross_4 + Technical.run_20201016_isala_cross_2 + Technical.libsize + Technical.run_20201009_isala_cross_1 + Technical.run_20201204_isala_cross_8 + Technical.run_20201120_isala_cross_6 + Technical.run_20210119_isala_cross_7 + Health.Antibiotic.3months + Technical.run_20201023_isala_cross_3 + Technical.run_20201211_isala_cross_9 + General.A…	maaslin2	3043	FALSE:2653, TRUE:390
Clostridium	Sexual.Intercourse.frequency	0.096997	0.09861	0.983036	0.37541	0.690648	0.736549	~Sexual.Intercourse.frequency + Technical.run_20201030_isala_cross_4 + Technical.run_20201016_isala_cross_2 + Technical.libsize + Technical.run_20201009_isala_cross_1 + Technical.run_20201204_isala_cross_8 + Sexual.Intercourse.24hours + Technical.run_20201120_isala_cross_6 + Technical.run_20210119_isala_cross_7 + Health.Antibiotic.3months + Technical.run_20201023_isala_cross_3 + Technical.run_202…	aldex2	2560
Clostridium	Sexual.Intercourse.frequency	0.039107	0.046902	0.833808	0.404389	0.656527	0.846625	~Sexual.Intercourse.frequency + Technical.run_20201030_isala_cross_4 + Technical.run_20201016_isala_cross_2 + Technical.libsize + Technical.run_20201009_isala_cross_1 + Technical.run_20201204_isala_cross_8 + Sexual.Intercourse.24hours + Technical.run_20201120_isala_cross_6 + Technical.run_20210119_isala_cross_7 + Health.Antibiotic.3months + Technical.run_20201023_isala_cross_3 + Technical.run_202…	ancombc	2560
Clostridium	Sexual.Intercourse.frequency	0.166675	0.217951	0.764733	0.444431	0.689634	0.821303	~Sexual.Intercourse.frequency + Technical.run_20201030_isala_cross_4 + Technical.run_20201016_isala_cross_2 + Technical.libsize + Technical.run_20201009_isala_cross_1 + Technical.run_20201204_isala_cross_8 + Sexual.Intercourse.24hours + Technical.run_20201120_isala_cross_6 + Technical.run_20210119_isala_cross_7 + Health.Antibiotic.3months + Technical.run_20201023_isala_cross_3 + Technical.run_202…	DESeq2	2560
Clostridium	Sexual.Intercourse.frequency	0.087823	0.001497	1.16484	0.244192	0.646391	0.658287	~Sexual.Intercourse.frequency + Technical.run_20201030_isala_cross_4 + Technical.run_20201016_isala_cross_2 + Technical.libsize + Technical.run_20201009_isala_cross_1 + Technical.run_20201204_isala_cross_8 + Sexual.Intercourse.24hours + Technical.run_20201120_isala_cross_6 + Technical.run_20210119_isala_cross_7 + Health.Antibiotic.3months + Technical.run_20201023_isala_cross_3 + Technical.run_202…	limma	2560
Clostridium	Sexual.Intercourse.frequency	0.017994	0.020504	0.877609	0.380239	0.814798	0.844565	~Sexual.Intercourse.frequency + Technical.run_20201030_isala_cross_4 + Technical.run_20201016_isala_cross_2 + Technical.libsize + Technical.run_20201009_isala_cross_1 + Technical.run_20201204_isala_cross_8 + Sexual.Intercourse.24hours + Technical.run_20201120_isala_cross_6 + Technical.run_20210119_isala_cross_7 + Health.Antibiotic.3months + Technical.run_20201023_isala_cross_3 + Technical.run_202…	lmclr	2560
Clostridium	Sexual.Intercourse.frequency	0.093846	0.067337		0.163542	0.489825	0.49062	~Sexual.Intercourse.frequency + Technical.run_20201030_isala_cross_4 + Technical.run_20201016_isala_cross_2 + Technical.libsize + Technical.run_20201009_isala_cross_1 + Technical.run_20201204_isala_cross_8 + Sexual.Intercourse.24hours + Technical.run_20201120_isala_cross_6 + Technical.run_20210119_isala_cross_7 + Health.Antibiotic.3months + Technical.run_20201023_isala_cross_3 + Technical.run_202…	maaslin2	2560
Clostridium	Sexual.partner.man	-1.38437	0.646565	-2.14196	0.067092	0.603824	0.620341	~Sexual.partner.man + Technical.run_20201030_isala_cross_4 + Technical.run_20201016_isala_cross_2 + Technical.libsize + Technical.run_20201009_isala_cross_1 + Technical.run_20201204_isala_cross_8 + Sexual.Intercourse.24hours + Technical.run_20201120_isala_cross_6 + Technical.run_20210119_isala_cross_7 + Health.Antibiotic.3months + Technical.run_20201023_isala_cross_3 + Technical.run_20201211_isal…	aldex2	2375	FALSE:58, TRUE:2317
Clostridium	Sexual.partner.man	-0.75493	0.367753	-2.05282	0.04009	0.258483	0.288235	~Sexual.partner.man + Technical.run_20201030_isala_cross_4 + Technical.run_20201016_isala_cross_2 + Technical.libsize + Technical.run_20201009_isala_cross_1 + Technical.run_20201204_isala_cross_8 + Sexual.Intercourse.24hours + Technical.run_20201120_isala_cross_6 + Technical.run_20210119_isala_cross_7 + Health.Antibiotic.3months + Technical.run_20201023_isala_cross_3 + Technical.run_20201211_isal…	ancombc	2375	FALSE:58, TRUE:2317
Clostridium	Sexual.partner.man	-0.19104	1.36458	-0.14	0.888664	0.977634	0.976543	~Sexual.partner.man + Technical.run_20201030_isala_cross_4 + Technical.run_20201016_isala_cross_2 + Technical.libsize + Technical.run_20201009_isala_cross_1 + Technical.run_20201204_isala_cross_8 + Sexual.Intercourse.24hours + Technical.run_20201120_isala_cross_6 + Technical.run_20210119_isala_cross_7 + Health.Antibiotic.3months + Technical.run_20201023_isala_cross_3 + Technical.run_20201211_isal…	DESeq2	2375	FALSE:58, TRUE:2317
Clostridium	Sexual.partner.man	-0.64257	0.011166	-1.18613	0.235687	0.4062	0.649079	~Sexual.partner.man + Technical.run_20201030_isala_cross_4 + Technical.run_20201016_isala_cross_2 + Technical.libsize + Technical.run_20201009_isala_cross_1 + Technical.run_20201204_isala_cross_8 + Sexual.Intercourse.24hours + Technical.run_20201120_isala_cross_6 + Technical.run_20210119_isala_cross_7 + Health.Antibiotic.3months + Technical.run_20201023_isala_cross_3 + Technical.run_20201211_isal…	limma	2375	FALSE:58, TRUE:2317
Clostridium	Sexual.partner.man	-0.02796	0.136781	-0.2044	0.838058	0.891536	0.967134	~Sexual.partner.man + Technical.run_20201030_isala_cross_4 + Technical.run_20201016_isala_cross_2 + Technical.libsize + Technical.run_20201009_isala_cross_1 + Technical.run_20201204_isala_cross_8 + Sexual.Intercourse.24hours + Technical.run_20201120_isala_cross_6 + Technical.run_20210119_isala_cross_7 + Health.Antibiotic.3months + Technical.run_20201023_isala_cross_3 + Technical.run_20201211_isal…	lmclr	2375	FALSE:58, TRUE:2317
Clostridium	Sexual.partner.man	-1.16737	0.44535		0.008817	0.079355	0.090248	~Sexual.partner.man + Technical.run_20201030_isala_cross_4 + Technical.run_20201016_isala_cross_2 + Technical.libsize + Technical.run_20201009_isala_cross_1 + Technical.run_20201204_isala_cross_8 + Sexual.Intercourse.24hours + Technical.run_20201120_isala_cross_6 + Technical.run_20210119_isala_cross_7 + Health.Antibiotic.3months + Technical.run_20201023_isala_cross_3 + Technical.run_20201211_isal…	maaslin2	2375	FALSE:58, TRUE:2317
Clostridium	Sexual.partners.monogamous	-0.12289	0.24591	-0.49942	0.570815	0.675965	0.736549	~Sexual.partners.monogamous + Technical.run_20201030_isala_cross_4 + Technical.run_20201016_isala_cross_2 + Technical.libsize + Technical.run_20201009_isala_cross_1 + Technical.run_20201204_isala_cross_8 + Sexual.Intercourse.24hours + Technical.run_20201120_isala_cross_6 + Technical.run_20210119_isala_cross_7 + Health.Antibiotic.3months + Technical.run_20201023_isala_cross_3 + Technical.run_20201…	aldex2	2802	FALSE:483, TRUE:2319
Clostridium	Sexual.partners.monogamous	0.060087	0.120323	0.499383	0.617509	0.771887	0.937041	~Sexual.partners.monogamous + Technical.run_20201030_isala_cross_4 + Technical.run_20201016_isala_cross_2 + Technical.libsize + Technical.run_20201009_isala_cross_1 + Technical.run_20201204_isala_cross_8 + Sexual.Intercourse.24hours + Technical.run_20201120_isala_cross_6 + Technical.run_20210119_isala_cross_7 + Health.Antibiotic.3months + Technical.run_20201023_isala_cross_3 + Technical.run_20201…	ancombc	2802	FALSE:483, TRUE:2319
Clostridium	Sexual.partners.monogamous	0.463016	0.513648	0.901428	0.367361	0.551042	0.773391	~Sexual.partners.monogamous + Technical.run_20201030_isala_cross_4 + Technical.run_20201016_isala_cross_2 + Technical.libsize + Technical.run_20201009_isala_cross_1 + Technical.run_20201204_isala_cross_8 + Sexual.Intercourse.24hours + Technical.run_20201120_isala_cross_6 + Technical.run_20210119_isala_cross_7 + Health.Antibiotic.3months + Technical.run_20201023_isala_cross_3 + Technical.run_20201…	DESeq2	2802	FALSE:483, TRUE:2319
Clostridium	Sexual.partners.monogamous	0.255451	0.003569	1.36592	0.172071	0.286785	0.576141	~Sexual.partners.monogamous + Technical.run_20201030_isala_cross_4 + Technical.run_20201016_isala_cross_2 + Technical.libsize + Technical.run_20201009_isala_cross_1 + Technical.run_20201204_isala_cross_8 + Sexual.Intercourse.24hours + Technical.run_20201120_isala_cross_6 + Technical.run_20210119_isala_cross_7 + Health.Antibiotic.3months + Technical.run_20201023_isala_cross_3 + Technical.run_20201…	limma	2802	FALSE:483, TRUE:2319
Clostridium	Sexual.partners.monogamous	0.008154	0.052525	0.155244	0.87664	0.939258	0.974864	~Sexual.partners.monogamous + Technical.run_20201030_isala_cross_4 + Technical.run_20201016_isala_cross_2 + Technical.libsize + Technical.run_20201009_isala_cross_1 + Technical.run_20201204_isala_cross_8 + Sexual.Intercourse.24hours + Technical.run_20201120_isala_cross_6 + Technical.run_20210119_isala_cross_7 + Health.Antibiotic.3months + Technical.run_20201023_isala_cross_3 + Technical.run_20201…	lmclr	2802	FALSE:483, TRUE:2319
Clostridium	Sexual.partners.monogamous	-0.08875	0.169707		0.601061	0.693531	0.852174	~Sexual.partners.monogamous + Technical.run_20201030_isala_cross_4 + Technical.run_20201016_isala_cross_2 + Technical.libsize + Technical.run_20201009_isala_cross_1 + Technical.run_20201204_isala_cross_8 + Sexual.Intercourse.24hours + Technical.run_20201120_isala_cross_6 + Technical.run_20210119_isala_cross_7 + Health.Antibiotic.3months + Technical.run_20201023_isala_cross_3 + Technical.run_20201…	maaslin2	2802	FALSE:483, TRUE:2319
Clostridium	Sexual.partners.multiple	-0.8199	0.327541	-2.50373	0.031215	0.078038	0.447305	~Sexual.partners.multiple + Technical.run_20201030_isala_cross_4 + Technical.run_20201016_isala_cross_2 + Technical.libsize + Technical.run_20201009_isala_cross_1 + Technical.run_20201204_isala_cross_8 + Sexual.Intercourse.24hours + Technical.run_20201120_isala_cross_6 + Technical.run_20210119_isala_cross_7 + Health.Antibiotic.3months + Technical.run_20201023_isala_cross_3 + Technical.run_2020121…	aldex2	2560	FALSE:2319, TRUE:241
Clostridium	Sexual.partners.multiple	-0.41945	0.133911	-3.13229	0.001734	0.004336	0.036893	~Sexual.partners.multiple + Technical.run_20201030_isala_cross_4 + Technical.run_20201016_isala_cross_2 + Technical.libsize + Technical.run_20201009_isala_cross_1 + Technical.run_20201204_isala_cross_8 + Sexual.Intercourse.24hours + Technical.run_20201120_isala_cross_6 + Technical.run_20210119_isala_cross_7 + Health.Antibiotic.3months + Technical.run_20201023_isala_cross_3 + Technical.run_2020121…	ancombc	2560	FALSE:2319, TRUE:241
Clostridium	Sexual.partners.multiple	-1.47574	0.722186	-2.04343	0.04101	0.097128	0.289699	~Sexual.partners.multiple + Technical.run_20201030_isala_cross_4 + Technical.run_20201016_isala_cross_2 + Technical.libsize + Technical.run_20201009_isala_cross_1 + Technical.run_20201204_isala_cross_8 + Sexual.Intercourse.24hours + Technical.run_20201120_isala_cross_6 + Technical.run_20210119_isala_cross_7 + Health.Antibiotic.3months + Technical.run_20201023_isala_cross_3 + Technical.run_2020121…	DESeq2	2560	FALSE:2319, TRUE:241
Clostridium	Sexual.partners.multiple	-0.86092	0.004759	-3.60123	0.000323	0.000968	0.013693	~Sexual.partners.multiple + Technical.run_20201030_isala_cross_4 + Technical.run_20201016_isala_cross_2 + Technical.libsize + Technical.run_20201009_isala_cross_1 + Technical.run_20201204_isala_cross_8 + Sexual.Intercourse.24hours + Technical.run_20201120_isala_cross_6 + Technical.run_20210119_isala_cross_7 + Health.Antibiotic.3months + Technical.run_20201023_isala_cross_3 + Technical.run_2020121…	limma	2560	FALSE:2319, TRUE:241
Clostridium	Sexual.partners.multiple	-0.15612	0.067994	-2.2961	0.021751	0.124076	0.245072	~Sexual.partners.multiple + Technical.run_20201030_isala_cross_4 + Technical.run_20201016_isala_cross_2 + Technical.libsize + Technical.run_20201009_isala_cross_1 + Technical.run_20201204_isala_cross_8 + Sexual.Intercourse.24hours + Technical.run_20201120_isala_cross_6 + Technical.run_20210119_isala_cross_7 + Health.Antibiotic.3months + Technical.run_20201023_isala_cross_3 + Technical.run_2020121…	lmclr	2560	FALSE:2319, TRUE:241
Clostridium	Sexual.partners.multiple	-0.67707	0.223181		0.00244	0.005779	0.038782	~Sexual.partners.multiple + Technical.run_20201030_isala_cross_4 + Technical.run_20201016_isala_cross_2 + Technical.libsize + Technical.run_20201009_isala_cross_1 + Technical.run_20201204_isala_cross_8 + Sexual.Intercourse.24hours + Technical.run_20201120_isala_cross_6 + Technical.run_20210119_isala_cross_7 + Health.Antibiotic.3months + Technical.run_20201023_isala_cross_3 + Technical.run_2020121…	maaslin2	2560	FALSE:2319, TRUE:241
Corynebacterium	Sexual.Intercourse.24hours	1.62551	0.246849	6.58576	3.44e-10	3.1e-09	9.52e-08	~Sexual.Intercourse.24hours + Technical.run_20201030_isala_cross_4 + Technical.run_20201016_isala_cross_2 + Technical.libsize + Technical.run_20201009_isala_cross_1 + Technical.run_20201204_isala_cross_8 + Technical.run_20201120_isala_cross_6 + Technical.run_20210119_isala_cross_7 + Health.Antibiotic.3months + Technical.run_20201023_isala_cross_3 + Technical.run_20201211_isala_cross_9 + General.A…	aldex2	3043	FALSE:2653, TRUE:390
Corynebacterium	Sexual.Intercourse.24hours	0.656698	0.110689	5.93285	2.98e-09	2.23e-08	3.77e-07	~Sexual.Intercourse.24hours + Technical.run_20201030_isala_cross_4 + Technical.run_20201016_isala_cross_2 + Technical.libsize + Technical.run_20201009_isala_cross_1 + Technical.run_20201204_isala_cross_8 + Technical.run_20201120_isala_cross_6 + Technical.run_20210119_isala_cross_7 + Health.Antibiotic.3months + Technical.run_20201023_isala_cross_3 + Technical.run_20201211_isala_cross_9 + General.A…	ancombc	3043	FALSE:2653, TRUE:390
Corynebacterium	Sexual.Intercourse.24hours	0.224114	0.167734	1.33613	0.181507	0.2592	0.605195	~Sexual.Intercourse.24hours + Technical.run_20201030_isala_cross_4 + Technical.run_20201016_isala_cross_2 + Technical.libsize + Technical.run_20201009_isala_cross_1 + Technical.run_20201204_isala_cross_8 + Technical.run_20201120_isala_cross_6 + Technical.run_20210119_isala_cross_7 + Health.Antibiotic.3months + Technical.run_20201023_isala_cross_3 + Technical.run_20201211_isala_cross_9 + General.A…	DESeq2	3043	FALSE:2653, TRUE:390
Corynebacterium	Sexual.Intercourse.24hours	1.19189	0.006202	5.12897	3.09e-07	1.99e-06	4.62e-05	~Sexual.Intercourse.24hours + Technical.run_20201030_isala_cross_4 + Technical.run_20201016_isala_cross_2 + Technical.libsize + Technical.run_20201009_isala_cross_1 + Technical.run_20201204_isala_cross_8 + Technical.run_20201120_isala_cross_6 + Technical.run_20210119_isala_cross_7 + Health.Antibiotic.3months + Technical.run_20201023_isala_cross_3 + Technical.run_20201211_isala_cross_9 + General.A…	limma	3043	FALSE:2653, TRUE:390
Corynebacterium	Sexual.Intercourse.24hours	0.011732	0.054177	0.216553	0.828571	0.876851	0.966779	~Sexual.Intercourse.24hours + Technical.run_20201030_isala_cross_4 + Technical.run_20201016_isala_cross_2 + Technical.libsize + Technical.run_20201009_isala_cross_1 + Technical.run_20201204_isala_cross_8 + Technical.run_20201120_isala_cross_6 + Technical.run_20210119_isala_cross_7 + Health.Antibiotic.3months + Technical.run_20201023_isala_cross_3 + Technical.run_20201211_isala_cross_9 + General.A…	lmclr	3043	FALSE:2653, TRUE:390
Corynebacterium	Sexual.Intercourse.24hours	1.65725	0.223998		1.77e-13	1.6e-12	3.58e-11	~Sexual.Intercourse.24hours + Technical.run_20201030_isala_cross_4 + Technical.run_20201016_isala_cross_2 + Technical.libsize + Technical.run_20201009_isala_cross_1 + Technical.run_20201204_isala_cross_8 + Technical.run_20201120_isala_cross_6 + Technical.run_20210119_isala_cross_7 + Health.Antibiotic.3months + Technical.run_20201023_isala_cross_3 + Technical.run_20201211_isala_cross_9 + General.A…	maaslin2	3043	FALSE:2653, TRUE:390
Corynebacterium	Sexual.Intercourse.frequency	-0.0841	0.091817	-0.91685	0.393488	0.690648	0.736549	~Sexual.Intercourse.frequency + Technical.run_20201030_isala_cross_4 + Technical.run_20201016_isala_cross_2 + Technical.libsize + Technical.run_20201009_isala_cross_1 + Technical.run_20201204_isala_cross_8 + Sexual.Intercourse.24hours + Technical.run_20201120_isala_cross_6 + Technical.run_20210119_isala_cross_7 + Health.Antibiotic.3months + Technical.run_20201023_isala_cross_3 + Technical.run_202…	aldex2	2560
Corynebacterium	Sexual.Intercourse.frequency	-0.06968	0.042669	-1.6331	0.102448	0.361738	0.499474	~Sexual.Intercourse.frequency + Technical.run_20201030_isala_cross_4 + Technical.run_20201016_isala_cross_2 + Technical.libsize + Technical.run_20201009_isala_cross_1 + Technical.run_20201204_isala_cross_8 + Sexual.Intercourse.24hours + Technical.run_20201120_isala_cross_6 + Technical.run_20210119_isala_cross_7 + Health.Antibiotic.3months + Technical.run_20201023_isala_cross_3 + Technical.run_202…	ancombc	2560
Corynebacterium	Sexual.Intercourse.frequency	-0.17205	0.063111	-2.72611	0.006408	0.117426	0.094411	~Sexual.Intercourse.frequency + Technical.run_20201030_isala_cross_4 + Technical.run_20201016_isala_cross_2 + Technical.libsize + Technical.run_20201009_isala_cross_1 + Technical.run_20201204_isala_cross_8 + Sexual.Intercourse.24hours + Technical.run_20201120_isala_cross_6 + Technical.run_20210119_isala_cross_7 + Health.Antibiotic.3months + Technical.run_20201023_isala_cross_3 + Technical.run_202…	DESeq2	2560
Corynebacterium	Sexual.Intercourse.frequency	-0.04677	0.002085	-0.63823	0.52338	0.884523	0.861471	~Sexual.Intercourse.frequency + Technical.run_20201030_isala_cross_4 + Technical.run_20201016_isala_cross_2 + Technical.libsize + Technical.run_20201009_isala_cross_1 + Technical.run_20201204_isala_cross_8 + Sexual.Intercourse.24hours + Technical.run_20201120_isala_cross_6 + Technical.run_20210119_isala_cross_7 + Health.Antibiotic.3months + Technical.run_20201023_isala_cross_3 + Technical.run_202…	limma	2560
Corynebacterium	Sexual.Intercourse.frequency	-0.02988	0.018523	-1.61333	0.106798	0.754071	0.543077	~Sexual.Intercourse.frequency + Technical.run_20201030_isala_cross_4 + Technical.run_20201016_isala_cross_2 + Technical.libsize + Technical.run_20201009_isala_cross_1 + Technical.run_20201204_isala_cross_8 + Sexual.Intercourse.24hours + Technical.run_20201120_isala_cross_6 + Technical.run_20210119_isala_cross_7 + Health.Antibiotic.3months + Technical.run_20201023_isala_cross_3 + Technical.run_202…	lmclr	2560
Corynebacterium	Sexual.Intercourse.frequency	-0.10009	0.083113		0.228585	0.489825	0.574539	~Sexual.Intercourse.frequency + Technical.run_20201030_isala_cross_4 + Technical.run_20201016_isala_cross_2 + Technical.libsize + Technical.run_20201009_isala_cross_1 + Technical.run_20201204_isala_cross_8 + Sexual.Intercourse.24hours + Technical.run_20201120_isala_cross_6 + Technical.run_20210119_isala_cross_7 + Health.Antibiotic.3months + Technical.run_20201023_isala_cross_3 + Technical.run_202…	maaslin2	2560
Corynebacterium	Sexual.partner.man	0.861641	0.592426	1.45445	0.187543	0.706307	0.736549	~Sexual.partner.man + Technical.run_20201030_isala_cross_4 + Technical.run_20201016_isala_cross_2 + Technical.libsize + Technical.run_20201009_isala_cross_1 + Technical.run_20201204_isala_cross_8 + Sexual.Intercourse.24hours + Technical.run_20201120_isala_cross_6 + Technical.run_20210119_isala_cross_7 + Health.Antibiotic.3months + Technical.run_20201023_isala_cross_3 + Technical.run_20201211_isal…	aldex2	2375	FALSE:58, TRUE:2317
Corynebacterium	Sexual.partner.man	0.390793	0.280753	1.39194	0.163939	0.437492	0.622271	~Sexual.partner.man + Technical.run_20201030_isala_cross_4 + Technical.run_20201016_isala_cross_2 + Technical.libsize + Technical.run_20201009_isala_cross_1 + Technical.run_20201204_isala_cross_8 + Sexual.Intercourse.24hours + Technical.run_20201120_isala_cross_6 + Technical.run_20210119_isala_cross_7 + Health.Antibiotic.3months + Technical.run_20201023_isala_cross_3 + Technical.run_20201211_isal…	ancombc	2375	FALSE:58, TRUE:2317
Corynebacterium	Sexual.partner.man	0.187644	0.40184	0.466962	0.640527	0.952942	0.899973	~Sexual.partner.man + Technical.run_20201030_isala_cross_4 + Technical.run_20201016_isala_cross_2 + Technical.libsize + Technical.run_20201009_isala_cross_1 + Technical.run_20201204_isala_cross_8 + Sexual.Intercourse.24hours + Technical.run_20201120_isala_cross_6 + Technical.run_20210119_isala_cross_7 + Health.Antibiotic.3months + Technical.run_20201023_isala_cross_3 + Technical.run_20201211_isal…	DESeq2	2375	FALSE:58, TRUE:2317
Corynebacterium	Sexual.partner.man	0.693092	0.013677	1.55613	0.119808	0.299521	0.49021	~Sexual.partner.man + Technical.run_20201030_isala_cross_4 + Technical.run_20201016_isala_cross_2 + Technical.libsize + Technical.run_20201009_isala_cross_1 + Technical.run_20201204_isala_cross_8 + Sexual.Intercourse.24hours + Technical.run_20201120_isala_cross_6 + Technical.run_20210119_isala_cross_7 + Health.Antibiotic.3months + Technical.run_20201023_isala_cross_3 + Technical.run_20201211_isal…	limma	2375	FALSE:58, TRUE:2317
Corynebacterium	Sexual.partner.man	0.105251	0.13756	0.765131	0.44427	0.732902	0.864216	~Sexual.partner.man + Technical.run_20201030_isala_cross_4 + Technical.run_20201016_isala_cross_2 + Technical.libsize + Technical.run_20201009_isala_cross_1 + Technical.run_20201204_isala_cross_8 + Sexual.Intercourse.24hours + Technical.run_20201120_isala_cross_6 + Technical.run_20210119_isala_cross_7 + Health.Antibiotic.3months + Technical.run_20201023_isala_cross_3 + Technical.run_20201211_isal…	lmclr	2375	FALSE:58, TRUE:2317
Corynebacterium	Sexual.partner.man	0.950823	0.541235		0.079088	0.389587	0.342695	~Sexual.partner.man + Technical.run_20201030_isala_cross_4 + Technical.run_20201016_isala_cross_2 + Technical.libsize + Technical.run_20201009_isala_cross_1 + Technical.run_20201204_isala_cross_8 + Sexual.Intercourse.24hours + Technical.run_20201120_isala_cross_6 + Technical.run_20210119_isala_cross_7 + Health.Antibiotic.3months + Technical.run_20201023_isala_cross_3 + Technical.run_20201211_isal…	maaslin2	2375	FALSE:58, TRUE:2317
Corynebacterium	Sexual.partners.monogamous	-0.58321	0.228172	-2.5567	0.016554	0.248311	0.330639	~Sexual.partners.monogamous + Technical.run_20201030_isala_cross_4 + Technical.run_20201016_isala_cross_2 + Technical.libsize + Technical.run_20201009_isala_cross_1 + Technical.run_20201204_isala_cross_8 + Sexual.Intercourse.24hours + Technical.run_20201120_isala_cross_6 + Technical.run_20210119_isala_cross_7 + Health.Antibiotic.3months + Technical.run_20201023_isala_cross_3 + Technical.run_20201…	aldex2	2802	FALSE:483, TRUE:2319
Corynebacterium	Sexual.partners.monogamous	-0.26185	0.109422	-2.39304	0.016709	0.080463	0.170053	~Sexual.partners.monogamous + Technical.run_20201030_isala_cross_4 + Technical.run_20201016_isala_cross_2 + Technical.libsize + Technical.run_20201009_isala_cross_1 + Technical.run_20201204_isala_cross_8 + Sexual.Intercourse.24hours + Technical.run_20201120_isala_cross_6 + Technical.run_20210119_isala_cross_7 + Health.Antibiotic.3months + Technical.run_20201023_isala_cross_3 + Technical.run_20201…	ancombc	2802	FALSE:483, TRUE:2319
Corynebacterium	Sexual.partners.monogamous	-0.39157	0.15399	-2.5428	0.010997	0.061616	0.132566	~Sexual.partners.monogamous + Technical.run_20201030_isala_cross_4 + Technical.run_20201016_isala_cross_2 + Technical.libsize + Technical.run_20201009_isala_cross_1 + Technical.run_20201204_isala_cross_8 + Sexual.Intercourse.24hours + Technical.run_20201120_isala_cross_6 + Technical.run_20210119_isala_cross_7 + Health.Antibiotic.3months + Technical.run_20201023_isala_cross_3 + Technical.run_20201…	DESeq2	2802	FALSE:483, TRUE:2319
Corynebacterium	Sexual.partners.monogamous	-0.10082	0.005131	-0.54662	0.584681	0.631955	0.882832	~Sexual.partners.monogamous + Technical.run_20201030_isala_cross_4 + Technical.run_20201016_isala_cross_2 + Technical.libsize + Technical.run_20201009_isala_cross_1 + Technical.run_20201204_isala_cross_8 + Sexual.Intercourse.24hours + Technical.run_20201120_isala_cross_6 + Technical.run_20210119_isala_cross_7 + Health.Antibiotic.3months + Technical.run_20201023_isala_cross_3 + Technical.run_20201…	limma	2802	FALSE:483, TRUE:2319
Corynebacterium	Sexual.partners.monogamous	-0.21089	0.05094	-4.13983	3.58e-05	0.00023	0.002522	~Sexual.partners.monogamous + Technical.run_20201030_isala_cross_4 + Technical.run_20201016_isala_cross_2 + Technical.libsize + Technical.run_20201009_isala_cross_1 + Technical.run_20201204_isala_cross_8 + Sexual.Intercourse.24hours + Technical.run_20201120_isala_cross_6 + Technical.run_20210119_isala_cross_7 + Health.Antibiotic.3months + Technical.run_20201023_isala_cross_3 + Technical.run_20201…	lmclr	2802	FALSE:483, TRUE:2319
Corynebacterium	Sexual.partners.monogamous	-0.63971	0.208362		0.00216	0.012816	0.035541	~Sexual.partners.monogamous + Technical.run_20201030_isala_cross_4 + Technical.run_20201016_isala_cross_2 + Technical.libsize + Technical.run_20201009_isala_cross_1 + Technical.run_20201204_isala_cross_8 + Sexual.Intercourse.24hours + Technical.run_20201120_isala_cross_6 + Technical.run_20210119_isala_cross_7 + Health.Antibiotic.3months + Technical.run_20201023_isala_cross_3 + Technical.run_20201…	maaslin2	2802	FALSE:483, TRUE:2319
Corynebacterium	Sexual.partners.multiple	-0.85775	0.304362	-2.81907	0.00958	0.030793	0.24177	~Sexual.partners.multiple + Technical.run_20201030_isala_cross_4 + Technical.run_20201016_isala_cross_2 + Technical.libsize + Technical.run_20201009_isala_cross_1 + Technical.run_20201204_isala_cross_8 + Sexual.Intercourse.24hours + Technical.run_20201120_isala_cross_6 + Technical.run_20210119_isala_cross_7 + Health.Antibiotic.3months + Technical.run_20201023_isala_cross_3 + Technical.run_2020121…	aldex2	2560	FALSE:2319, TRUE:241
Corynebacterium	Sexual.partners.multiple	-0.43895	0.140905	-3.1152	0.001838	0.004354	0.037755	~Sexual.partners.multiple + Technical.run_20201030_isala_cross_4 + Technical.run_20201016_isala_cross_2 + Technical.libsize + Technical.run_20201009_isala_cross_1 + Technical.run_20201204_isala_cross_8 + Sexual.Intercourse.24hours + Technical.run_20201120_isala_cross_6 + Technical.run_20210119_isala_cross_7 + Health.Antibiotic.3months + Technical.run_20201023_isala_cross_3 + Technical.run_2020121…	ancombc	2560	FALSE:2319, TRUE:241
Corynebacterium	Sexual.partners.multiple	-0.59084	0.209625	-2.81855	0.004824	0.019735	0.075918	~Sexual.partners.multiple + Technical.run_20201030_isala_cross_4 + Technical.run_20201016_isala_cross_2 + Technical.libsize + Technical.run_20201009_isala_cross_1 + Technical.run_20201204_isala_cross_8 + Sexual.Intercourse.24hours + Technical.run_20201120_isala_cross_6 + Technical.run_20210119_isala_cross_7 + Health.Antibiotic.3months + Technical.run_20201023_isala_cross_3 + Technical.run_2020121…	DESeq2	2560	FALSE:2319, TRUE:241
Corynebacterium	Sexual.partners.multiple	-0.44358	0.006305	-1.99609	0.046028	0.076713	0.322045	~Sexual.partners.multiple + Technical.run_20201030_isala_cross_4 + Technical.run_20201016_isala_cross_2 + Technical.libsize + Technical.run_20201009_isala_cross_1 + Technical.run_20201204_isala_cross_8 + Sexual.Intercourse.24hours + Technical.run_20201120_isala_cross_6 + Technical.run_20210119_isala_cross_7 + Health.Antibiotic.3months + Technical.run_20201023_isala_cross_3 + Technical.run_2020121…	limma	2560	FALSE:2319, TRUE:241
Corynebacterium	Sexual.partners.multiple	-0.10456	0.061478	-1.70081	0.089102	0.21103	0.509453	~Sexual.partners.multiple + Technical.run_20201030_isala_cross_4 + Technical.run_20201016_isala_cross_2 + Technical.libsize + Technical.run_20201009_isala_cross_1 + Technical.run_20201204_isala_cross_8 + Sexual.Intercourse.24hours + Technical.run_20201120_isala_cross_6 + Technical.run_20210119_isala_cross_7 + Health.Antibiotic.3months + Technical.run_20201023_isala_cross_3 + Technical.run_2020121…	lmclr	2560	FALSE:2319, TRUE:241
Corynebacterium	Sexual.partners.multiple	-0.82273	0.275454		0.002846	0.006403	0.042916	~Sexual.partners.multiple + Technical.run_20201030_isala_cross_4 + Technical.run_20201016_isala_cross_2 + Technical.libsize + Technical.run_20201009_isala_cross_1 + Technical.run_20201204_isala_cross_8 + Sexual.Intercourse.24hours + Technical.run_20201120_isala_cross_6 + Technical.run_20210119_isala_cross_7 + Health.Antibiotic.3months + Technical.run_20201023_isala_cross_3 + Technical.run_2020121…	maaslin2	2560	FALSE:2319, TRUE:241
CP009312_g	Sexual.Intercourse.24hours	-0.8193	0.224066	-3.65735	0.001504	0.006154	0.076883	~Sexual.Intercourse.24hours + Technical.run_20201030_isala_cross_4 + Technical.run_20201016_isala_cross_2 + Technical.libsize + Technical.run_20201009_isala_cross_1 + Technical.run_20201204_isala_cross_8 + Technical.run_20201120_isala_cross_6 + Technical.run_20210119_isala_cross_7 + Health.Antibiotic.3months + Technical.run_20201023_isala_cross_3 + Technical.run_20201211_isala_cross_9 + General.A…	aldex2	3043	FALSE:2653, TRUE:390
CP009312_g	Sexual.Intercourse.24hours	-0.52327	0.069149	-7.56736	3.81e-14	3.43e-13	9.18e-12	~Sexual.Intercourse.24hours + Technical.run_20201030_isala_cross_4 + Technical.run_20201016_isala_cross_2 + Technical.libsize + Technical.run_20201009_isala_cross_1 + Technical.run_20201204_isala_cross_8 + Technical.run_20201120_isala_cross_6 + Technical.run_20210119_isala_cross_7 + Health.Antibiotic.3months + Technical.run_20201023_isala_cross_3 + Technical.run_20201211_isala_cross_9 + General.A…	ancombc	3043	FALSE:2653, TRUE:390
CP009312_g	Sexual.Intercourse.24hours	-1.22217	0.20379	-5.99721	2.01e-09	2.26e-08	3.95e-07	~Sexual.Intercourse.24hours + Technical.run_20201030_isala_cross_4 + Technical.run_20201016_isala_cross_2 + Technical.libsize + Technical.run_20201009_isala_cross_1 + Technical.run_20201204_isala_cross_8 + Technical.run_20201120_isala_cross_6 + Technical.run_20210119_isala_cross_7 + Health.Antibiotic.3months + Technical.run_20201023_isala_cross_3 + Technical.run_20201211_isala_cross_9 + General.A…	DESeq2	3043	FALSE:2653, TRUE:390
CP009312_g	Sexual.Intercourse.24hours	-0.61984	0.003738	-4.62682	3.87e-06	2.17e-05	0.000431	~Sexual.Intercourse.24hours + Technical.run_20201030_isala_cross_4 + Technical.run_20201016_isala_cross_2 + Technical.libsize + Technical.run_20201009_isala_cross_1 + Technical.run_20201204_isala_cross_8 + Technical.run_20201120_isala_cross_6 + Technical.run_20210119_isala_cross_7 + Health.Antibiotic.3months + Technical.run_20201023_isala_cross_3 + Technical.run_20201211_isala_cross_9 + General.A…	limma	3043	FALSE:2653, TRUE:390
CP009312_g	Sexual.Intercourse.24hours	-0.22986	0.053963	-4.25963	2.11e-05	0.000158	0.001616	~Sexual.Intercourse.24hours + Technical.run_20201030_isala_cross_4 + Technical.run_20201016_isala_cross_2 + Technical.libsize + Technical.run_20201009_isala_cross_1 + Technical.run_20201204_isala_cross_8 + Technical.run_20201120_isala_cross_6 + Technical.run_20210119_isala_cross_7 + Health.Antibiotic.3months + Technical.run_20201023_isala_cross_3 + Technical.run_20201211_isala_cross_9 + General.A…	lmclr	3043	FALSE:2653, TRUE:390
CP009312_g	Sexual.Intercourse.24hours	-0.73195	0.168066		1.37e-05	6.18e-05	0.000671	~Sexual.Intercourse.24hours + Technical.run_20201030_isala_cross_4 + Technical.run_20201016_isala_cross_2 + Technical.libsize + Technical.run_20201009_isala_cross_1 + Technical.run_20201204_isala_cross_8 + Technical.run_20201120_isala_cross_6 + Technical.run_20210119_isala_cross_7 + Health.Antibiotic.3months + Technical.run_20201023_isala_cross_3 + Technical.run_20201211_isala_cross_9 + General.A…	maaslin2	3043	FALSE:2653, TRUE:390
CP009312_g	Sexual.Intercourse.frequency	-0.10884	0.083018	-1.31171	0.257692	0.690648	0.736549	~Sexual.Intercourse.frequency + Technical.run_20201030_isala_cross_4 + Technical.run_20201016_isala_cross_2 + Technical.libsize + Technical.run_20201009_isala_cross_1 + Technical.run_20201204_isala_cross_8 + Sexual.Intercourse.24hours + Technical.run_20201120_isala_cross_6 + Technical.run_20210119_isala_cross_7 + Health.Antibiotic.3months + Technical.run_20201023_isala_cross_3 + Technical.run_202…	aldex2	2560
CP009312_g	Sexual.Intercourse.frequency	-0.06519	0.02746	-2.37387	0.017603	0.128925	0.174191	~Sexual.Intercourse.frequency + Technical.run_20201030_isala_cross_4 + Technical.run_20201016_isala_cross_2 + Technical.libsize + Technical.run_20201009_isala_cross_1 + Technical.run_20201204_isala_cross_8 + Sexual.Intercourse.24hours + Technical.run_20201120_isala_cross_6 + Technical.run_20210119_isala_cross_7 + Health.Antibiotic.3months + Technical.run_20201023_isala_cross_3 + Technical.run_202…	ancombc	2560
CP009312_g	Sexual.Intercourse.frequency	-0.09708	0.077269	-1.25633	0.208996	0.553224	0.631298	~Sexual.Intercourse.frequency + Technical.run_20201030_isala_cross_4 + Technical.run_20201016_isala_cross_2 + Technical.libsize + Technical.run_20201009_isala_cross_1 + Technical.run_20201204_isala_cross_8 + Sexual.Intercourse.24hours + Technical.run_20201120_isala_cross_6 + Technical.run_20210119_isala_cross_7 + Health.Antibiotic.3months + Technical.run_20201023_isala_cross_3 + Technical.run_202…	DESeq2	2560
CP009312_g	Sexual.Intercourse.frequency	-0.06863	0.001543	-1.33323	0.182574	0.547722	0.588648	~Sexual.Intercourse.frequency + Technical.run_20201030_isala_cross_4 + Technical.run_20201016_isala_cross_2 + Technical.libsize + Technical.run_20201009_isala_cross_1 + Technical.run_20201204_isala_cross_8 + Sexual.Intercourse.24hours + Technical.run_20201120_isala_cross_6 + Technical.run_20210119_isala_cross_7 + Health.Antibiotic.3months + Technical.run_20201023_isala_cross_3 + Technical.run_202…	limma	2560
CP009312_g	Sexual.Intercourse.frequency	-0.02734	0.015374	-1.77856	0.075432	0.754071	0.470901	~Sexual.Intercourse.frequency + Technical.run_20201030_isala_cross_4 + Technical.run_20201016_isala_cross_2 + Technical.libsize + Technical.run_20201009_isala_cross_1 + Technical.run_20201204_isala_cross_8 + Sexual.Intercourse.24hours + Technical.run_20201120_isala_cross_6 + Technical.run_20210119_isala_cross_7 + Health.Antibiotic.3months + Technical.run_20201023_isala_cross_3 + Technical.run_202…	lmclr	2560
CP009312_g	Sexual.Intercourse.frequency	-0.10741	0.061144		0.079091	0.29659	0.342695	~Sexual.Intercourse.frequency + Technical.run_20201030_isala_cross_4 + Technical.run_20201016_isala_cross_2 + Technical.libsize + Technical.run_20201009_isala_cross_1 + Technical.run_20201204_isala_cross_8 + Sexual.Intercourse.24hours + Technical.run_20201120_isala_cross_6 + Technical.run_20210119_isala_cross_7 + Health.Antibiotic.3months + Technical.run_20201023_isala_cross_3 + Technical.run_202…	maaslin2	2560
CP009312_g	Sexual.partner.man	-0.36733	0.539665	-0.67927	0.481097	0.706307	0.736549	~Sexual.partner.man + Technical.run_20201030_isala_cross_4 + Technical.run_20201016_isala_cross_2 + Technical.libsize + Technical.run_20201009_isala_cross_1 + Technical.run_20201204_isala_cross_8 + Sexual.Intercourse.24hours + Technical.run_20201120_isala_cross_6 + Technical.run_20210119_isala_cross_7 + Health.Antibiotic.3months + Technical.run_20201023_isala_cross_3 + Technical.run_20201211_isal…	aldex2	2375	FALSE:58, TRUE:2317
CP009312_g	Sexual.partner.man	-0.23773	0.192451	-1.23526	0.216736	0.487655	0.695849	~Sexual.partner.man + Technical.run_20201030_isala_cross_4 + Technical.run_20201016_isala_cross_2 + Technical.libsize + Technical.run_20201009_isala_cross_1 + Technical.run_20201204_isala_cross_8 + Sexual.Intercourse.24hours + Technical.run_20201120_isala_cross_6 + Technical.run_20210119_isala_cross_7 + Health.Antibiotic.3months + Technical.run_20201023_isala_cross_3 + Technical.run_20201211_isal…	ancombc	2375	FALSE:58, TRUE:2317
CP009312_g	Sexual.partner.man	-0.35355	0.491486	-0.71934	0.471929	0.884867	0.836248	~Sexual.partner.man + Technical.run_20201030_isala_cross_4 + Technical.run_20201016_isala_cross_2 + Technical.libsize + Technical.run_20201009_isala_cross_1 + Technical.run_20201204_isala_cross_8 + Sexual.Intercourse.24hours + Technical.run_20201120_isala_cross_6 + Technical.run_20210119_isala_cross_7 + Health.Antibiotic.3months + Technical.run_20201023_isala_cross_3 + Technical.run_20201211_isal…	DESeq2	2375	FALSE:58, TRUE:2317
CP009312_g	Sexual.partner.man	-0.1177	0.010982	-0.33979	0.734042	0.786474	0.929552	~Sexual.partner.man + Technical.run_20201030_isala_cross_4 + Technical.run_20201016_isala_cross_2 + Technical.libsize + Technical.run_20201009_isala_cross_1 + Technical.run_20201204_isala_cross_8 + Sexual.Intercourse.24hours + Technical.run_20201120_isala_cross_6 + Technical.run_20210119_isala_cross_7 + Health.Antibiotic.3months + Technical.run_20201023_isala_cross_3 + Technical.run_20201211_isal…	limma	2375	FALSE:58, TRUE:2317
CP009312_g	Sexual.partner.man	0.012323	0.108328	0.11376	0.909438	0.909438	0.980656	~Sexual.partner.man + Technical.run_20201030_isala_cross_4 + Technical.run_20201016_isala_cross_2 + Technical.libsize + Technical.run_20201009_isala_cross_1 + Technical.run_20201204_isala_cross_8 + Sexual.Intercourse.24hours + Technical.run_20201120_isala_cross_6 + Technical.run_20210119_isala_cross_7 + Health.Antibiotic.3months + Technical.run_20201023_isala_cross_3 + Technical.run_20201211_isal…	lmclr	2375	FALSE:58, TRUE:2317
CP009312_g	Sexual.partner.man	-0.25509	0.402119		0.525907	0.773354	0.811932	~Sexual.partner.man + Technical.run_20201030_isala_cross_4 + Technical.run_20201016_isala_cross_2 + Technical.libsize + Technical.run_20201009_isala_cross_1 + Technical.run_20201204_isala_cross_8 + Sexual.Intercourse.24hours + Technical.run_20201120_isala_cross_6 + Technical.run_20210119_isala_cross_7 + Health.Antibiotic.3months + Technical.run_20201023_isala_cross_3 + Technical.run_20201211_isal…	maaslin2	2375	FALSE:58, TRUE:2317
CP009312_g	Sexual.partners.monogamous	-0.66739	0.207862	-3.21124	0.005048	0.212603	0.16323	~Sexual.partners.monogamous + Technical.run_20201030_isala_cross_4 + Technical.run_20201016_isala_cross_2 + Technical.libsize + Technical.run_20201009_isala_cross_1 + Technical.run_20201204_isala_cross_8 + Sexual.Intercourse.24hours + Technical.run_20201120_isala_cross_6 + Technical.run_20210119_isala_cross_7 + Health.Antibiotic.3months + Technical.run_20201023_isala_cross_3 + Technical.run_20201…	aldex2	2802	FALSE:483, TRUE:2319
CP009312_g	Sexual.partners.monogamous	-0.23453	0.074473	-3.14925	0.001637	0.019049	0.035443	~Sexual.partners.monogamous + Technical.run_20201030_isala_cross_4 + Technical.run_20201016_isala_cross_2 + Technical.libsize + Technical.run_20201009_isala_cross_1 + Technical.run_20201204_isala_cross_8 + Sexual.Intercourse.24hours + Technical.run_20201120_isala_cross_6 + Technical.run_20210119_isala_cross_7 + Health.Antibiotic.3months + Technical.run_20201023_isala_cross_3 + Technical.run_20201…	ancombc	2802	FALSE:483, TRUE:2319
CP009312_g	Sexual.partners.monogamous	-0.57922	0.183293	-3.1601	0.001577	0.011828	0.036587	~Sexual.partners.monogamous + Technical.run_20201030_isala_cross_4 + Technical.run_20201016_isala_cross_2 + Technical.libsize + Technical.run_20201009_isala_cross_1 + Technical.run_20201204_isala_cross_8 + Sexual.Intercourse.24hours + Technical.run_20201120_isala_cross_6 + Technical.run_20210119_isala_cross_7 + Health.Antibiotic.3months + Technical.run_20201023_isala_cross_3 + Technical.run_20201…	DESeq2	2802	FALSE:483, TRUE:2319
CP009312_g	Sexual.partners.monogamous	-0.12661	0.003915	-0.94294	0.345793	0.471535	0.749003	~Sexual.partners.monogamous + Technical.run_20201030_isala_cross_4 + Technical.run_20201016_isala_cross_2 + Technical.libsize + Technical.run_20201009_isala_cross_1 + Technical.run_20201204_isala_cross_8 + Sexual.Intercourse.24hours + Technical.run_20201120_isala_cross_6 + Technical.run_20210119_isala_cross_7 + Health.Antibiotic.3months + Technical.run_20201023_isala_cross_3 + Technical.run_20201…	limma	2802	FALSE:483, TRUE:2319
CP009312_g	Sexual.partners.monogamous	-0.35654	0.051377	-6.9397	4.87e-12	2.19e-10	1.3e-09	~Sexual.partners.monogamous + Technical.run_20201030_isala_cross_4 + Technical.run_20201016_isala_cross_2 + Technical.libsize + Technical.run_20201009_isala_cross_1 + Technical.run_20201204_isala_cross_8 + Sexual.Intercourse.24hours + Technical.run_20201120_isala_cross_6 + Technical.run_20210119_isala_cross_7 + Health.Antibiotic.3months + Technical.run_20201023_isala_cross_3 + Technical.run_20201…	lmclr	2802	FALSE:483, TRUE:2319
CP009312_g	Sexual.partners.monogamous	-0.67294	0.157289		1.95e-05	0.000876	0.000897	~Sexual.partners.monogamous + Technical.run_20201030_isala_cross_4 + Technical.run_20201016_isala_cross_2 + Technical.libsize + Technical.run_20201009_isala_cross_1 + Technical.run_20201204_isala_cross_8 + Sexual.Intercourse.24hours + Technical.run_20201120_isala_cross_6 + Technical.run_20210119_isala_cross_7 + Health.Antibiotic.3months + Technical.run_20201023_isala_cross_3 + Technical.run_20201…	maaslin2	2802	FALSE:483, TRUE:2319
CP009312_g	Sexual.partners.multiple	-0.56256	0.275372	-2.04275	0.090714	0.151191	0.714162	~Sexual.partners.multiple + Technical.run_20201030_isala_cross_4 + Technical.run_20201016_isala_cross_2 + Technical.libsize + Technical.run_20201009_isala_cross_1 + Technical.run_20201204_isala_cross_8 + Sexual.Intercourse.24hours + Technical.run_20201120_isala_cross_6 + Technical.run_20210119_isala_cross_7 + Health.Antibiotic.3months + Technical.run_20201023_isala_cross_3 + Technical.run_2020121…	aldex2	2560	FALSE:2319, TRUE:241
CP009312_g	Sexual.partners.multiple	-0.22936	0.089865	-2.55228	0.010702	0.018523	0.12791	~Sexual.partners.multiple + Technical.run_20201030_isala_cross_4 + Technical.run_20201016_isala_cross_2 + Technical.libsize + Technical.run_20201009_isala_cross_1 + Technical.run_20201204_isala_cross_8 + Sexual.Intercourse.24hours + Technical.run_20201120_isala_cross_6 + Technical.run_20210119_isala_cross_7 + Health.Antibiotic.3months + Technical.run_20201023_isala_cross_3 + Technical.run_2020121…	ancombc	2560	FALSE:2319, TRUE:241
CP009312_g	Sexual.partners.multiple	-0.61811	0.257271	-2.40255	0.016281	0.048843	0.16683	~Sexual.partners.multiple + Technical.run_20201030_isala_cross_4 + Technical.run_20201016_isala_cross_2 + Technical.libsize + Technical.run_20201009_isala_cross_1 + Technical.run_20201204_isala_cross_8 + Sexual.Intercourse.24hours + Technical.run_20201120_isala_cross_6 + Technical.run_20210119_isala_cross_7 + Health.Antibiotic.3months + Technical.run_20201023_isala_cross_3 + Technical.run_2020121…	DESeq2	2560	FALSE:2319, TRUE:241
CP009312_g	Sexual.partners.multiple	-0.38739	0.005026	-2.3067	0.021149	0.041379	0.216645	~Sexual.partners.multiple + Technical.run_20201030_isala_cross_4 + Technical.run_20201016_isala_cross_2 + Technical.libsize + Technical.run_20201009_isala_cross_1 + Technical.run_20201204_isala_cross_8 + Sexual.Intercourse.24hours + Technical.run_20201120_isala_cross_6 + Technical.run_20210119_isala_cross_7 + Health.Antibiotic.3months + Technical.run_20201023_isala_cross_3 + Technical.run_2020121…	limma	2560	FALSE:2319, TRUE:241
CP009312_g	Sexual.partners.multiple	-0.10757	0.051014	-2.10856	0.03508	0.129587	0.319571	~Sexual.partners.multiple + Technical.run_20201030_isala_cross_4 + Technical.run_20201016_isala_cross_2 + Technical.libsize + Technical.run_20201009_isala_cross_1 + Technical.run_20201204_isala_cross_8 + Sexual.Intercourse.24hours + Technical.run_20201120_isala_cross_6 + Technical.run_20210119_isala_cross_7 + Health.Antibiotic.3months + Technical.run_20201023_isala_cross_3 + Technical.run_2020121…	lmclr	2560	FALSE:2319, TRUE:241
CP009312_g	Sexual.partners.multiple	-0.50973	0.202813		0.012022	0.022542	0.110735	~Sexual.partners.multiple + Technical.run_20201030_isala_cross_4 + Technical.run_20201016_isala_cross_2 + Technical.libsize + Technical.run_20201009_isala_cross_1 + Technical.run_20201204_isala_cross_8 + Sexual.Intercourse.24hours + Technical.run_20201120_isala_cross_6 + Technical.run_20210119_isala_cross_7 + Health.Antibiotic.3months + Technical.run_20201023_isala_cross_3 + Technical.run_2020121…	maaslin2	2560	FALSE:2319, TRUE:241
Dialister	Sexual.Intercourse.24hours	-0.00368	0.254892	-0.01432	0.799893	0.799893	0.807201	~Sexual.Intercourse.24hours + Technical.run_20201030_isala_cross_4 + Technical.run_20201016_isala_cross_2 + Technical.libsize + Technical.run_20201009_isala_cross_1 + Technical.run_20201204_isala_cross_8 + Technical.run_20201120_isala_cross_6 + Technical.run_20210119_isala_cross_7 + Health.Antibiotic.3months + Technical.run_20201023_isala_cross_3 + Technical.run_20201211_isala_cross_9 + General.A…	aldex2	3043	FALSE:2653, TRUE:390
Dialister	Sexual.Intercourse.24hours	-0.20861	0.102347	-2.03824	0.041526	0.077861	0.294818	~Sexual.Intercourse.24hours + Technical.run_20201030_isala_cross_4 + Technical.run_20201016_isala_cross_2 + Technical.libsize + Technical.run_20201009_isala_cross_1 + Technical.run_20201204_isala_cross_8 + Technical.run_20201120_isala_cross_6 + Technical.run_20210119_isala_cross_7 + Health.Antibiotic.3months + Technical.run_20201023_isala_cross_3 + Technical.run_20201211_isala_cross_9 + General.A…	ancombc	3043	FALSE:2653, TRUE:390
Dialister	Sexual.Intercourse.24hours	-0.3909	0.144483	-2.70548	0.006821	0.021923	0.098359	~Sexual.Intercourse.24hours + Technical.run_20201030_isala_cross_4 + Technical.run_20201016_isala_cross_2 + Technical.libsize + Technical.run_20201009_isala_cross_1 + Technical.run_20201204_isala_cross_8 + Technical.run_20201120_isala_cross_6 + Technical.run_20210119_isala_cross_7 + Health.Antibiotic.3months + Technical.run_20201023_isala_cross_3 + Technical.run_20201211_isala_cross_9 + General.A…	DESeq2	3043	FALSE:2653, TRUE:390
Dialister	Sexual.Intercourse.24hours	-0.18023	0.005727	-0.95945	0.337409	0.489788	0.740437	~Sexual.Intercourse.24hours + Technical.run_20201030_isala_cross_4 + Technical.run_20201016_isala_cross_2 + Technical.libsize + Technical.run_20201009_isala_cross_1 + Technical.run_20201204_isala_cross_8 + Technical.run_20201120_isala_cross_6 + Technical.run_20210119_isala_cross_7 + Health.Antibiotic.3months + Technical.run_20201023_isala_cross_3 + Technical.run_20201211_isala_cross_9 + General.A…	limma	3043	FALSE:2653, TRUE:390
Dialister	Sexual.Intercourse.24hours	-0.1536	0.053765	-2.85685	0.004308	0.024232	0.088452	~Sexual.Intercourse.24hours + Technical.run_20201030_isala_cross_4 + Technical.run_20201016_isala_cross_2 + Technical.libsize + Technical.run_20201009_isala_cross_1 + Technical.run_20201204_isala_cross_8 + Technical.run_20201120_isala_cross_6 + Technical.run_20210119_isala_cross_7 + Health.Antibiotic.3months + Technical.run_20201023_isala_cross_3 + Technical.run_20201211_isala_cross_9 + General.A…	lmclr	3043	FALSE:2653, TRUE:390
Dialister	Sexual.Intercourse.24hours	0.001664	0.219302		0.993947	0.993947	0.999046	~Sexual.Intercourse.24hours + Technical.run_20201030_isala_cross_4 + Technical.run_20201016_isala_cross_2 + Technical.libsize + Technical.run_20201009_isala_cross_1 + Technical.run_20201204_isala_cross_8 + Technical.run_20201120_isala_cross_6 + Technical.run_20210119_isala_cross_7 + Health.Antibiotic.3months + Technical.run_20201023_isala_cross_3 + Technical.run_20201211_isala_cross_9 + General.A…	maaslin2	3043	FALSE:2653, TRUE:390
Dialister	Sexual.Intercourse.frequency	0.120501	0.09533	1.26398	0.231638	0.690648	0.736549	~Sexual.Intercourse.frequency + Technical.run_20201030_isala_cross_4 + Technical.run_20201016_isala_cross_2 + Technical.libsize + Technical.run_20201009_isala_cross_1 + Technical.run_20201204_isala_cross_8 + Sexual.Intercourse.24hours + Technical.run_20201120_isala_cross_6 + Technical.run_20210119_isala_cross_7 + Health.Antibiotic.3months + Technical.run_20201023_isala_cross_3 + Technical.run_202…	aldex2	2560
Dialister	Sexual.Intercourse.frequency	0.039196	0.040153	0.976161	0.328985	0.616846	0.80227	~Sexual.Intercourse.frequency + Technical.run_20201030_isala_cross_4 + Technical.run_20201016_isala_cross_2 + Technical.libsize + Technical.run_20201009_isala_cross_1 + Technical.run_20201204_isala_cross_8 + Sexual.Intercourse.24hours + Technical.run_20201120_isala_cross_6 + Technical.run_20210119_isala_cross_7 + Health.Antibiotic.3months + Technical.run_20201023_isala_cross_3 + Technical.run_202…	ancombc	2560
Dialister	Sexual.Intercourse.frequency	0.040059	0.054312	0.737587	0.460766	0.691149	0.830852	~Sexual.Intercourse.frequency + Technical.run_20201030_isala_cross_4 + Technical.run_20201016_isala_cross_2 + Technical.libsize + Technical.run_20201009_isala_cross_1 + Technical.run_20201204_isala_cross_8 + Sexual.Intercourse.24hours + Technical.run_20201120_isala_cross_6 + Technical.run_20210119_isala_cross_7 + Health.Antibiotic.3months + Technical.run_20201023_isala_cross_3 + Technical.run_202…	DESeq2	2560
Dialister	Sexual.Intercourse.frequency	0.043978	0.002281	0.628539	0.529706	0.884523	0.864749	~Sexual.Intercourse.frequency + Technical.run_20201030_isala_cross_4 + Technical.run_20201016_isala_cross_2 + Technical.libsize + Technical.run_20201009_isala_cross_1 + Technical.run_20201204_isala_cross_8 + Sexual.Intercourse.24hours + Technical.run_20201120_isala_cross_6 + Technical.run_20210119_isala_cross_7 + Health.Antibiotic.3months + Technical.run_20201023_isala_cross_3 + Technical.run_202…	limma	2560
Dialister	Sexual.Intercourse.frequency	0.02221	0.019478	1.14026	0.254285	0.762856	0.750936	~Sexual.Intercourse.frequency + Technical.run_20201030_isala_cross_4 + Technical.run_20201016_isala_cross_2 + Technical.libsize + Technical.run_20201009_isala_cross_1 + Technical.run_20201204_isala_cross_8 + Sexual.Intercourse.24hours + Technical.run_20201120_isala_cross_6 + Technical.run_20210119_isala_cross_7 + Health.Antibiotic.3months + Technical.run_20201023_isala_cross_3 + Technical.run_202…	lmclr	2560
Dialister	Sexual.Intercourse.frequency	0.083115	0.081961		0.310638	0.582447	0.657388	~Sexual.Intercourse.frequency + Technical.run_20201030_isala_cross_4 + Technical.run_20201016_isala_cross_2 + Technical.libsize + Technical.run_20201009_isala_cross_1 + Technical.run_20201204_isala_cross_8 + Sexual.Intercourse.24hours + Technical.run_20201120_isala_cross_6 + Technical.run_20210119_isala_cross_7 + Health.Antibiotic.3months + Technical.run_20201023_isala_cross_3 + Technical.run_202…	maaslin2	2560
Dialister	Sexual.partner.man	-0.79608	0.618351	-1.28866	0.222784	0.706307	0.736549	~Sexual.partner.man + Technical.run_20201030_isala_cross_4 + Technical.run_20201016_isala_cross_2 + Technical.libsize + Technical.run_20201009_isala_cross_1 + Technical.run_20201204_isala_cross_8 + Sexual.Intercourse.24hours + Technical.run_20201120_isala_cross_6 + Technical.run_20210119_isala_cross_7 + Health.Antibiotic.3months + Technical.run_20201023_isala_cross_3 + Technical.run_20201211_isal…	aldex2	2375	FALSE:58, TRUE:2317
Dialister	Sexual.partner.man	-0.53381	0.265771	-2.00853	0.044587	0.258483	0.305918	~Sexual.partner.man + Technical.run_20201030_isala_cross_4 + Technical.run_20201016_isala_cross_2 + Technical.libsize + Technical.run_20201009_isala_cross_1 + Technical.run_20201204_isala_cross_8 + Sexual.Intercourse.24hours + Technical.run_20201120_isala_cross_6 + Technical.run_20210119_isala_cross_7 + Health.Antibiotic.3months + Technical.run_20201023_isala_cross_3 + Technical.run_20201211_isal…	ancombc	2375	FALSE:58, TRUE:2317
Dialister	Sexual.partner.man	0.064397	0.352123	0.182883	0.85489	0.977634	0.96744	~Sexual.partner.man + Technical.run_20201030_isala_cross_4 + Technical.run_20201016_isala_cross_2 + Technical.libsize + Technical.run_20201009_isala_cross_1 + Technical.run_20201204_isala_cross_8 + Sexual.Intercourse.24hours + Technical.run_20201120_isala_cross_6 + Technical.run_20210119_isala_cross_7 + Health.Antibiotic.3months + Technical.run_20201023_isala_cross_3 + Technical.run_20201211_isal…	DESeq2	2375	FALSE:58, TRUE:2317
Dialister	Sexual.partner.man	-0.61482	0.01744	-1.22902	0.219182	0.3949	0.631012	~Sexual.partner.man + Technical.run_20201030_isala_cross_4 + Technical.run_20201016_isala_cross_2 + Technical.libsize + Technical.run_20201009_isala_cross_1 + Technical.run_20201204_isala_cross_8 + Sexual.Intercourse.24hours + Technical.run_20201120_isala_cross_6 + Technical.run_20210119_isala_cross_7 + Health.Antibiotic.3months + Technical.run_20201023_isala_cross_3 + Technical.run_20201211_isal…	limma	2375	FALSE:58, TRUE:2317
Dialister	Sexual.partner.man	-0.10377	0.130309	-0.7963	0.425936	0.732902	0.859822	~Sexual.partner.man + Technical.run_20201030_isala_cross_4 + Technical.run_20201016_isala_cross_2 + Technical.libsize + Technical.run_20201009_isala_cross_1 + Technical.run_20201204_isala_cross_8 + Sexual.Intercourse.24hours + Technical.run_20201120_isala_cross_6 + Technical.run_20210119_isala_cross_7 + Health.Antibiotic.3months + Technical.run_20201023_isala_cross_3 + Technical.run_20201211_isal…	lmclr	2375	FALSE:58, TRUE:2317
Dialister	Sexual.partner.man	-0.65369	0.531786		0.219104	0.47954	0.561864	~Sexual.partner.man + Technical.run_20201030_isala_cross_4 + Technical.run_20201016_isala_cross_2 + Technical.libsize + Technical.run_20201009_isala_cross_1 + Technical.run_20201204_isala_cross_8 + Sexual.Intercourse.24hours + Technical.run_20201120_isala_cross_6 + Technical.run_20210119_isala_cross_7 + Health.Antibiotic.3months + Technical.run_20201023_isala_cross_3 + Technical.run_20201211_isal…	maaslin2	2375	FALSE:58, TRUE:2317
Dialister	Sexual.partners.monogamous	-0.25685	0.2359	-1.08931	0.316247	0.59827	0.736549	~Sexual.partners.monogamous + Technical.run_20201030_isala_cross_4 + Technical.run_20201016_isala_cross_2 + Technical.libsize + Technical.run_20201009_isala_cross_1 + Technical.run_20201204_isala_cross_8 + Sexual.Intercourse.24hours + Technical.run_20201120_isala_cross_6 + Technical.run_20210119_isala_cross_7 + Health.Antibiotic.3months + Technical.run_20201023_isala_cross_3 + Technical.run_20201…	aldex2	2802	FALSE:483, TRUE:2319
Dialister	Sexual.partners.monogamous	-0.06802	0.102602	-0.66295	0.507361	0.741529	0.894202	~Sexual.partners.monogamous + Technical.run_20201030_isala_cross_4 + Technical.run_20201016_isala_cross_2 + Technical.libsize + Technical.run_20201009_isala_cross_1 + Technical.run_20201204_isala_cross_8 + Sexual.Intercourse.24hours + Technical.run_20201120_isala_cross_6 + Technical.run_20210119_isala_cross_7 + Health.Antibiotic.3months + Technical.run_20201023_isala_cross_3 + Technical.run_20201…	ancombc	2802	FALSE:483, TRUE:2319
Dialister	Sexual.partners.monogamous	-0.15958	0.134082	-1.1902	0.233968	0.421142	0.662333	~Sexual.partners.monogamous + Technical.run_20201030_isala_cross_4 + Technical.run_20201016_isala_cross_2 + Technical.libsize + Technical.run_20201009_isala_cross_1 + Technical.run_20201204_isala_cross_8 + Sexual.Intercourse.24hours + Technical.run_20201120_isala_cross_6 + Technical.run_20210119_isala_cross_7 + Health.Antibiotic.3months + Technical.run_20201023_isala_cross_3 + Technical.run_20201…	DESeq2	2802	FALSE:483, TRUE:2319
Dialister	Sexual.partners.monogamous	0.142542	0.00542	0.825256	0.409295	0.516805	0.794835	~Sexual.partners.monogamous + Technical.run_20201030_isala_cross_4 + Technical.run_20201016_isala_cross_2 + Technical.libsize + Technical.run_20201009_isala_cross_1 + Technical.run_20201204_isala_cross_8 + Sexual.Intercourse.24hours + Technical.run_20201120_isala_cross_6 + Technical.run_20210119_isala_cross_7 + Health.Antibiotic.3months + Technical.run_20201023_isala_cross_3 + Technical.run_20201…	limma	2802	FALSE:483, TRUE:2319
Dialister	Sexual.partners.monogamous	-0.13963	0.050768	-2.75032	0.005992	0.019261	0.10683	~Sexual.partners.monogamous + Technical.run_20201030_isala_cross_4 + Technical.run_20201016_isala_cross_2 + Technical.libsize + Technical.run_20201009_isala_cross_1 + Technical.run_20201204_isala_cross_8 + Sexual.Intercourse.24hours + Technical.run_20201120_isala_cross_6 + Technical.run_20210119_isala_cross_7 + Health.Antibiotic.3months + Technical.run_20201023_isala_cross_3 + Technical.run_20201…	lmclr	2802	FALSE:483, TRUE:2319
Dialister	Sexual.partners.monogamous	-0.31163	0.203291		0.125406	0.256513	0.434182	~Sexual.partners.monogamous + Technical.run_20201030_isala_cross_4 + Technical.run_20201016_isala_cross_2 + Technical.libsize + Technical.run_20201009_isala_cross_1 + Technical.run_20201204_isala_cross_8 + Sexual.Intercourse.24hours + Technical.run_20201120_isala_cross_6 + Technical.run_20210119_isala_cross_7 + Health.Antibiotic.3months + Technical.run_20201023_isala_cross_3 + Technical.run_20201…	maaslin2	2802	FALSE:483, TRUE:2319
Dialister	Sexual.partners.multiple	0.140934	0.316938	0.445383	0.638919	0.653439	0.736549	~Sexual.partners.multiple + Technical.run_20201030_isala_cross_4 + Technical.run_20201016_isala_cross_2 + Technical.libsize + Technical.run_20201009_isala_cross_1 + Technical.run_20201204_isala_cross_8 + Sexual.Intercourse.24hours + Technical.run_20201120_isala_cross_6 + Technical.run_20210119_isala_cross_7 + Health.Antibiotic.3months + Technical.run_20201023_isala_cross_3 + Technical.run_2020121…	aldex2	2560	FALSE:2319, TRUE:241
Dialister	Sexual.partners.multiple	0.147375	0.145574	1.01237	0.31136	0.40032	0.790061	~Sexual.partners.multiple + Technical.run_20201030_isala_cross_4 + Technical.run_20201016_isala_cross_2 + Technical.libsize + Technical.run_20201009_isala_cross_1 + Technical.run_20201204_isala_cross_8 + Sexual.Intercourse.24hours + Technical.run_20201120_isala_cross_6 + Technical.run_20210119_isala_cross_7 + Health.Antibiotic.3months + Technical.run_20201023_isala_cross_3 + Technical.run_2020121…	ancombc	2560	FALSE:2319, TRUE:241
Dialister	Sexual.partners.multiple	-0.16912	0.180337	-0.9378	0.348349	0.522524	0.758871	~Sexual.partners.multiple + Technical.run_20201030_isala_cross_4 + Technical.run_20201016_isala_cross_2 + Technical.libsize + Technical.run_20201009_isala_cross_1 + Technical.run_20201204_isala_cross_8 + Sexual.Intercourse.24hours + Technical.run_20201120_isala_cross_6 + Technical.run_20210119_isala_cross_7 + Health.Antibiotic.3months + Technical.run_20201023_isala_cross_3 + Technical.run_2020121…	DESeq2	2560	FALSE:2319, TRUE:241
Dialister	Sexual.partners.multiple	-0.12013	0.007366	-0.53024	0.595987	0.690866	0.887151	~Sexual.partners.multiple + Technical.run_20201030_isala_cross_4 + Technical.run_20201016_isala_cross_2 + Technical.libsize + Technical.run_20201009_isala_cross_1 + Technical.run_20201204_isala_cross_8 + Sexual.Intercourse.24hours + Technical.run_20201120_isala_cross_6 + Technical.run_20210119_isala_cross_7 + Health.Antibiotic.3months + Technical.run_20201023_isala_cross_3 + Technical.run_2020121…	limma	2560	FALSE:2319, TRUE:241
Dialister	Sexual.partners.multiple	0.015959	0.064665	0.246798	0.805085	0.874121	0.962689	~Sexual.partners.multiple + Technical.run_20201030_isala_cross_4 + Technical.run_20201016_isala_cross_2 + Technical.libsize + Technical.run_20201009_isala_cross_1 + Technical.run_20201204_isala_cross_8 + Sexual.Intercourse.24hours + Technical.run_20201120_isala_cross_6 + Technical.run_20210119_isala_cross_7 + Health.Antibiotic.3months + Technical.run_20201023_isala_cross_3 + Technical.run_2020121…	lmclr	2560	FALSE:2319, TRUE:241
Dialister	Sexual.partners.multiple	0.183986	0.272065		0.498937	0.606816	0.802541	~Sexual.partners.multiple + Technical.run_20201030_isala_cross_4 + Technical.run_20201016_isala_cross_2 + Technical.libsize + Technical.run_20201009_isala_cross_1 + Technical.run_20201204_isala_cross_8 + Sexual.Intercourse.24hours + Technical.run_20201120_isala_cross_6 + Technical.run_20210119_isala_cross_7 + Health.Antibiotic.3months + Technical.run_20201023_isala_cross_3 + Technical.run_2020121…	maaslin2	2560	FALSE:2319, TRUE:241
Ezakiella	Sexual.Intercourse.24hours	0.351296	0.23534	1.49352	0.197677	0.40434	0.736549	~Sexual.Intercourse.24hours + Technical.run_20201030_isala_cross_4 + Technical.run_20201016_isala_cross_2 + Technical.libsize + Technical.run_20201009_isala_cross_1 + Technical.run_20201204_isala_cross_8 + Technical.run_20201120_isala_cross_6 + Technical.run_20210119_isala_cross_7 + Health.Antibiotic.3months + Technical.run_20201023_isala_cross_3 + Technical.run_20201211_isala_cross_9 + General.A…	aldex2	3043	FALSE:2653, TRUE:390
Ezakiella	Sexual.Intercourse.24hours	0.048307	0.092294	0.523405	0.600693	0.693107	0.932088	~Sexual.Intercourse.24hours + Technical.run_20201030_isala_cross_4 + Technical.run_20201016_isala_cross_2 + Technical.libsize + Technical.run_20201009_isala_cross_1 + Technical.run_20201204_isala_cross_8 + Technical.run_20201120_isala_cross_6 + Technical.run_20210119_isala_cross_7 + Health.Antibiotic.3months + Technical.run_20201023_isala_cross_3 + Technical.run_20201211_isala_cross_9 + General.A…	ancombc	3043	FALSE:2653, TRUE:390
Ezakiella	Sexual.Intercourse.24hours	0.682344	0.263639	2.58818	0.009648	0.028945	0.123203	~Sexual.Intercourse.24hours + Technical.run_20201030_isala_cross_4 + Technical.run_20201016_isala_cross_2 + Technical.libsize + Technical.run_20201009_isala_cross_1 + Technical.run_20201204_isala_cross_8 + Technical.run_20201120_isala_cross_6 + Technical.run_20210119_isala_cross_7 + Health.Antibiotic.3months + Technical.run_20201023_isala_cross_3 + Technical.run_20201211_isala_cross_9 + General.A…	DESeq2	3043	FALSE:2653, TRUE:390
Ezakiella	Sexual.Intercourse.24hours	0.210947	0.003946	1.4493	0.147355	0.245592	0.540753	~Sexual.Intercourse.24hours + Technical.run_20201030_isala_cross_4 + Technical.run_20201016_isala_cross_2 + Technical.libsize + Technical.run_20201009_isala_cross_1 + Technical.run_20201204_isala_cross_8 + Technical.run_20201120_isala_cross_6 + Technical.run_20210119_isala_cross_7 + Health.Antibiotic.3months + Technical.run_20201023_isala_cross_3 + Technical.run_20201211_isala_cross_9 + General.A…	limma	3043	FALSE:2653, TRUE:390
Ezakiella	Sexual.Intercourse.24hours	0.131646	0.054025	2.43674	0.014877	0.05579	0.192078	~Sexual.Intercourse.24hours + Technical.run_20201030_isala_cross_4 + Technical.run_20201016_isala_cross_2 + Technical.libsize + Technical.run_20201009_isala_cross_1 + Technical.run_20201204_isala_cross_8 + Technical.run_20201120_isala_cross_6 + Technical.run_20210119_isala_cross_7 + Health.Antibiotic.3months + Technical.run_20201023_isala_cross_3 + Technical.run_20201211_isala_cross_9 + General.A…	lmclr	3043	FALSE:2653, TRUE:390
Ezakiella	Sexual.Intercourse.24hours	0.369777	0.164425		0.02459	0.050297	0.174078	~Sexual.Intercourse.24hours + Technical.run_20201030_isala_cross_4 + Technical.run_20201016_isala_cross_2 + Technical.libsize + Technical.run_20201009_isala_cross_1 + Technical.run_20201204_isala_cross_8 + Technical.run_20201120_isala_cross_6 + Technical.run_20210119_isala_cross_7 + Health.Antibiotic.3months + Technical.run_20201023_isala_cross_3 + Technical.run_20201211_isala_cross_9 + General.A…	maaslin2	3043	FALSE:2653, TRUE:390
Ezakiella	Sexual.Intercourse.frequency	-0.12029	0.087646	-1.37274	0.253458	0.690648	0.736549	~Sexual.Intercourse.frequency + Technical.run_20201030_isala_cross_4 + Technical.run_20201016_isala_cross_2 + Technical.libsize + Technical.run_20201009_isala_cross_1 + Technical.run_20201204_isala_cross_8 + Sexual.Intercourse.24hours + Technical.run_20201120_isala_cross_6 + Technical.run_20210119_isala_cross_7 + Health.Antibiotic.3months + Technical.run_20201023_isala_cross_3 + Technical.run_202…	aldex2	2560
Ezakiella	Sexual.Intercourse.frequency	-0.0693	0.030466	-2.27477	0.02292	0.128925	0.203098	~Sexual.Intercourse.frequency + Technical.run_20201030_isala_cross_4 + Technical.run_20201016_isala_cross_2 + Technical.libsize + Technical.run_20201009_isala_cross_1 + Technical.run_20201204_isala_cross_8 + Sexual.Intercourse.24hours + Technical.run_20201120_isala_cross_6 + Technical.run_20210119_isala_cross_7 + Health.Antibiotic.3months + Technical.run_20201023_isala_cross_3 + Technical.run_202…	ancombc	2560
Ezakiella	Sexual.Intercourse.frequency	-0.10666	0.101688	-1.04891	0.294218	0.597608	0.722039	~Sexual.Intercourse.frequency + Technical.run_20201030_isala_cross_4 + Technical.run_20201016_isala_cross_2 + Technical.libsize + Technical.run_20201009_isala_cross_1 + Technical.run_20201204_isala_cross_8 + Sexual.Intercourse.24hours + Technical.run_20201120_isala_cross_6 + Technical.run_20210119_isala_cross_7 + Health.Antibiotic.3months + Technical.run_20201023_isala_cross_3 + Technical.run_202…	DESeq2	2560
Ezakiella	Sexual.Intercourse.frequency	-0.08045	0.001528	-1.53164	0.125732	0.435225	0.501404	~Sexual.Intercourse.frequency + Technical.run_20201030_isala_cross_4 + Technical.run_20201016_isala_cross_2 + Technical.libsize + Technical.run_20201009_isala_cross_1 + Technical.run_20201204_isala_cross_8 + Sexual.Intercourse.24hours + Technical.run_20201120_isala_cross_6 + Technical.run_20210119_isala_cross_7 + Health.Antibiotic.3months + Technical.run_20201023_isala_cross_3 + Technical.run_202…	limma	2560
Ezakiella	Sexual.Intercourse.frequency	-0.01866	0.018249	-1.02233	0.30672	0.766799	0.7939	~Sexual.Intercourse.frequency + Technical.run_20201030_isala_cross_4 + Technical.run_20201016_isala_cross_2 + Technical.libsize + Technical.run_20201009_isala_cross_1 + Technical.run_20201204_isala_cross_8 + Sexual.Intercourse.24hours + Technical.run_20201120_isala_cross_6 + Technical.run_20210119_isala_cross_7 + Health.Antibiotic.3months + Technical.run_20201023_isala_cross_3 + Technical.run_202…	lmclr	2560
Ezakiella	Sexual.Intercourse.frequency	-0.09255	0.060345		0.125245	0.43354	0.434182	~Sexual.Intercourse.frequency + Technical.run_20201030_isala_cross_4 + Technical.run_20201016_isala_cross_2 + Technical.libsize + Technical.run_20201009_isala_cross_1 + Technical.run_20201204_isala_cross_8 + Sexual.Intercourse.24hours + Technical.run_20201120_isala_cross_6 + Technical.run_20210119_isala_cross_7 + Health.Antibiotic.3months + Technical.run_20201023_isala_cross_3 + Technical.run_202…	maaslin2	2560
Ezakiella	Sexual.partner.man	0.12696	0.572111	0.220914	0.62843	0.706307	0.736549	~Sexual.partner.man + Technical.run_20201030_isala_cross_4 + Technical.run_20201016_isala_cross_2 + Technical.libsize + Technical.run_20201009_isala_cross_1 + Technical.run_20201204_isala_cross_8 + Sexual.Intercourse.24hours + Technical.run_20201120_isala_cross_6 + Technical.run_20210119_isala_cross_7 + Health.Antibiotic.3months + Technical.run_20201023_isala_cross_3 + Technical.run_20201211_isal…	aldex2	2375	FALSE:58, TRUE:2317
Ezakiella	Sexual.partner.man	-0.03969	0.196772	-0.2017	0.840149	0.966422	0.981428	~Sexual.partner.man + Technical.run_20201030_isala_cross_4 + Technical.run_20201016_isala_cross_2 + Technical.libsize + Technical.run_20201009_isala_cross_1 + Technical.run_20201204_isala_cross_8 + Sexual.Intercourse.24hours + Technical.run_20201120_isala_cross_6 + Technical.run_20210119_isala_cross_7 + Health.Antibiotic.3months + Technical.run_20201023_isala_cross_3 + Technical.run_20201211_isal…	ancombc	2375	FALSE:58, TRUE:2317
Ezakiella	Sexual.partner.man	0.064697	0.646728	0.100037	0.920315	0.977634	0.983242	~Sexual.partner.man + Technical.run_20201030_isala_cross_4 + Technical.run_20201016_isala_cross_2 + Technical.libsize + Technical.run_20201009_isala_cross_1 + Technical.run_20201204_isala_cross_8 + Sexual.Intercourse.24hours + Technical.run_20201120_isala_cross_6 + Technical.run_20210119_isala_cross_7 + Health.Antibiotic.3months + Technical.run_20201023_isala_cross_3 + Technical.run_20201211_isal…	DESeq2	2375	FALSE:58, TRUE:2317
Ezakiella	Sexual.partner.man	0.460857	0.010307	1.37523	0.169187	0.346065	0.573688	~Sexual.partner.man + Technical.run_20201030_isala_cross_4 + Technical.run_20201016_isala_cross_2 + Technical.libsize + Technical.run_20201009_isala_cross_1 + Technical.run_20201204_isala_cross_8 + Sexual.Intercourse.24hours + Technical.run_20201120_isala_cross_6 + Technical.run_20210119_isala_cross_7 + Health.Antibiotic.3months + Technical.run_20201023_isala_cross_3 + Technical.run_20201211_isal…	limma	2375	FALSE:58, TRUE:2317
Ezakiella	Sexual.partner.man	0.059203	0.121873	0.485775	0.627172	0.799375	0.914004	~Sexual.partner.man + Technical.run_20201030_isala_cross_4 + Technical.run_20201016_isala_cross_2 + Technical.libsize + Technical.run_20201009_isala_cross_1 + Technical.run_20201204_isala_cross_8 + Sexual.Intercourse.24hours + Technical.run_20201120_isala_cross_6 + Technical.run_20210119_isala_cross_7 + Health.Antibiotic.3months + Technical.run_20201023_isala_cross_3 + Technical.run_20201211_isal…	lmclr	2375	FALSE:58, TRUE:2317
Ezakiella	Sexual.partner.man	0.095069	0.398512		0.811467	0.890635	0.936744	~Sexual.partner.man + Technical.run_20201030_isala_cross_4 + Technical.run_20201016_isala_cross_2 + Technical.libsize + Technical.run_20201009_isala_cross_1 + Technical.run_20201204_isala_cross_8 + Sexual.Intercourse.24hours + Technical.run_20201120_isala_cross_6 + Technical.run_20210119_isala_cross_7 + Health.Antibiotic.3months + Technical.run_20201023_isala_cross_3 + Technical.run_20201211_isal…	maaslin2	2375	FALSE:58, TRUE:2317
Ezakiella	Sexual.partners.monogamous	-0.47598	0.219198	-2.17207	0.067777	0.381247	0.621222	~Sexual.partners.monogamous + Technical.run_20201030_isala_cross_4 + Technical.run_20201016_isala_cross_2 + Technical.libsize + Technical.run_20201009_isala_cross_1 + Technical.run_20201204_isala_cross_8 + Sexual.Intercourse.24hours + Technical.run_20201120_isala_cross_6 + Technical.run_20210119_isala_cross_7 + Health.Antibiotic.3months + Technical.run_20201023_isala_cross_3 + Technical.run_20201…	aldex2	2802	FALSE:483, TRUE:2319
Ezakiella	Sexual.partners.monogamous	-0.13006	0.080818	-1.60926	0.107558	0.322675	0.512412	~Sexual.partners.monogamous + Technical.run_20201030_isala_cross_4 + Technical.run_20201016_isala_cross_2 + Technical.libsize + Technical.run_20201009_isala_cross_1 + Technical.run_20201204_isala_cross_8 + Sexual.Intercourse.24hours + Technical.run_20201120_isala_cross_6 + Technical.run_20210119_isala_cross_7 + Health.Antibiotic.3months + Technical.run_20201023_isala_cross_3 + Technical.run_20201…	ancombc	2802	FALSE:483, TRUE:2319
Ezakiella	Sexual.partners.monogamous	-0.32915	0.240728	-1.36729	0.171534	0.385951	0.592361	~Sexual.partners.monogamous + Technical.run_20201030_isala_cross_4 + Technical.run_20201016_isala_cross_2 + Technical.libsize + Technical.run_20201009_isala_cross_1 + Technical.run_20201204_isala_cross_8 + Sexual.Intercourse.24hours + Technical.run_20201120_isala_cross_6 + Technical.run_20210119_isala_cross_7 + Health.Antibiotic.3months + Technical.run_20201023_isala_cross_3 + Technical.run_20201…	DESeq2	2802	FALSE:483, TRUE:2319
Ezakiella	Sexual.partners.monogamous	0.029072	0.003772	0.217047	0.828187	0.84701	0.956635	~Sexual.partners.monogamous + Technical.run_20201030_isala_cross_4 + Technical.run_20201016_isala_cross_2 + Technical.libsize + Technical.run_20201009_isala_cross_1 + Technical.run_20201204_isala_cross_8 + Sexual.Intercourse.24hours + Technical.run_20201120_isala_cross_6 + Technical.run_20210119_isala_cross_7 + Health.Antibiotic.3months + Technical.run_20201023_isala_cross_3 + Technical.run_20201…	limma	2802	FALSE:483, TRUE:2319
Ezakiella	Sexual.partners.monogamous	-0.14934	0.05209	-2.86701	0.004175	0.015656	0.086388	~Sexual.partners.monogamous + Technical.run_20201030_isala_cross_4 + Technical.run_20201016_isala_cross_2 + Technical.libsize + Technical.run_20201009_isala_cross_1 + Technical.run_20201204_isala_cross_8 + Sexual.Intercourse.24hours + Technical.run_20201120_isala_cross_6 + Technical.run_20210119_isala_cross_7 + Health.Antibiotic.3months + Technical.run_20201023_isala_cross_3 + Technical.run_20201…	lmclr	2802	FALSE:483, TRUE:2319
Ezakiella	Sexual.partners.monogamous	-0.4532	0.154806		0.003444	0.015498	0.049186	~Sexual.partners.monogamous + Technical.run_20201030_isala_cross_4 + Technical.run_20201016_isala_cross_2 + Technical.libsize + Technical.run_20201009_isala_cross_1 + Technical.run_20201204_isala_cross_8 + Sexual.Intercourse.24hours + Technical.run_20201120_isala_cross_6 + Technical.run_20210119_isala_cross_7 + Health.Antibiotic.3months + Technical.run_20201023_isala_cross_3 + Technical.run_20201…	maaslin2	2802	FALSE:483, TRUE:2319
Ezakiella	Sexual.partners.multiple	-0.81156	0.291161	-2.78746	0.021806	0.061329	0.373602	~Sexual.partners.multiple + Technical.run_20201030_isala_cross_4 + Technical.run_20201016_isala_cross_2 + Technical.libsize + Technical.run_20201009_isala_cross_1 + Technical.run_20201204_isala_cross_8 + Sexual.Intercourse.24hours + Technical.run_20201120_isala_cross_6 + Technical.run_20210119_isala_cross_7 + Health.Antibiotic.3months + Technical.run_20201023_isala_cross_3 + Technical.run_2020121…	aldex2	2560	FALSE:2319, TRUE:241
Ezakiella	Sexual.partners.multiple	-0.34505	0.093217	-3.70161	0.000214	0.0007	0.007409	~Sexual.partners.multiple + Technical.run_20201030_isala_cross_4 + Technical.run_20201016_isala_cross_2 + Technical.libsize + Technical.run_20201009_isala_cross_1 + Technical.run_20201204_isala_cross_8 + Sexual.Intercourse.24hours + Technical.run_20201120_isala_cross_6 + Technical.run_20210119_isala_cross_7 + Health.Antibiotic.3months + Technical.run_20201023_isala_cross_3 + Technical.run_2020121…	ancombc	2560	FALSE:2319, TRUE:241
Ezakiella	Sexual.partners.multiple	-1.22796	0.338675	-3.62577	0.000288	0.002161	0.009964	~Sexual.partners.multiple + Technical.run_20201030_isala_cross_4 + Technical.run_20201016_isala_cross_2 + Technical.libsize + Technical.run_20201009_isala_cross_1 + Technical.run_20201204_isala_cross_8 + Sexual.Intercourse.24hours + Technical.run_20201120_isala_cross_6 + Technical.run_20210119_isala_cross_7 + Health.Antibiotic.3months + Technical.run_20201023_isala_cross_3 + Technical.run_2020121…	DESeq2	2560	FALSE:2319, TRUE:241
Ezakiella	Sexual.partners.multiple	-0.7349	0.004909	-4.36097	1.34e-05	0.000121	0.001225	~Sexual.partners.multiple + Technical.run_20201030_isala_cross_4 + Technical.run_20201016_isala_cross_2 + Technical.libsize + Technical.run_20201009_isala_cross_1 + Technical.run_20201204_isala_cross_8 + Sexual.Intercourse.24hours + Technical.run_20201120_isala_cross_6 + Technical.run_20210119_isala_cross_7 + Health.Antibiotic.3months + Technical.run_20201023_isala_cross_3 + Technical.run_2020121…	limma	2560	FALSE:2319, TRUE:241
Ezakiella	Sexual.partners.multiple	-0.10744	0.060545	-1.77454	0.076094	0.190235	0.470901	~Sexual.partners.multiple + Technical.run_20201030_isala_cross_4 + Technical.run_20201016_isala_cross_2 + Technical.libsize + Technical.run_20201009_isala_cross_1 + Technical.run_20201204_isala_cross_8 + Sexual.Intercourse.24hours + Technical.run_20201120_isala_cross_6 + Technical.run_20210119_isala_cross_7 + Health.Antibiotic.3months + Technical.run_20201023_isala_cross_3 + Technical.run_2020121…	lmclr	2560	FALSE:2319, TRUE:241
Ezakiella	Sexual.partners.multiple	-0.67611	0.199936		0.000731	0.002532	0.016261	~Sexual.partners.multiple + Technical.run_20201030_isala_cross_4 + Technical.run_20201016_isala_cross_2 + Technical.libsize + Technical.run_20201009_isala_cross_1 + Technical.run_20201204_isala_cross_8 + Sexual.Intercourse.24hours + Technical.run_20201120_isala_cross_6 + Technical.run_20210119_isala_cross_7 + Health.Antibiotic.3months + Technical.run_20201023_isala_cross_3 + Technical.run_2020121…	maaslin2	2560	FALSE:2319, TRUE:241
Facklamia	Sexual.Intercourse.24hours	-0.1823	0.216819	-0.84064	0.432661	0.556278	0.736549	~Sexual.Intercourse.24hours + Technical.run_20201030_isala_cross_4 + Technical.run_20201016_isala_cross_2 + Technical.libsize + Technical.run_20201009_isala_cross_1 + Technical.run_20201204_isala_cross_8 + Technical.run_20201120_isala_cross_6 + Technical.run_20210119_isala_cross_7 + Health.Antibiotic.3months + Technical.run_20201023_isala_cross_3 + Technical.run_20201211_isala_cross_9 + General.A…	aldex2	3043	FALSE:2653, TRUE:390
Facklamia	Sexual.Intercourse.24hours	-0.21728	0.072167	-3.01084	0.002605	0.007327	0.048232	~Sexual.Intercourse.24hours + Technical.run_20201030_isala_cross_4 + Technical.run_20201016_isala_cross_2 + Technical.libsize + Technical.run_20201009_isala_cross_1 + Technical.run_20201204_isala_cross_8 + Technical.run_20201120_isala_cross_6 + Technical.run_20210119_isala_cross_7 + Health.Antibiotic.3months + Technical.run_20201023_isala_cross_3 + Technical.run_20201211_isala_cross_9 + General.A…	ancombc	3043	FALSE:2653, TRUE:390
Facklamia	Sexual.Intercourse.24hours	-0.41438	0.300358	-1.37961	0.167707	0.25156	0.587623	~Sexual.Intercourse.24hours + Technical.run_20201030_isala_cross_4 + Technical.run_20201016_isala_cross_2 + Technical.libsize + Technical.run_20201009_isala_cross_1 + Technical.run_20201204_isala_cross_8 + Technical.run_20201120_isala_cross_6 + Technical.run_20210119_isala_cross_7 + Health.Antibiotic.3months + Technical.run_20201023_isala_cross_3 + Technical.run_20201211_isala_cross_9 + General.A…	DESeq2	3043	FALSE:2653, TRUE:390
Facklamia	Sexual.Intercourse.24hours	-0.10552	0.003575	-0.83536	0.403582	0.550339	0.793774	~Sexual.Intercourse.24hours + Technical.run_20201030_isala_cross_4 + Technical.run_20201016_isala_cross_2 + Technical.libsize + Technical.run_20201009_isala_cross_1 + Technical.run_20201204_isala_cross_8 + Technical.run_20201120_isala_cross_6 + Technical.run_20210119_isala_cross_7 + Health.Antibiotic.3months + Technical.run_20201023_isala_cross_3 + Technical.run_20201211_isala_cross_9 + General.A…	limma	3043	FALSE:2653, TRUE:390
Facklamia	Sexual.Intercourse.24hours	-0.0417	0.053334	-0.78185	0.434365	0.610826	0.862037	~Sexual.Intercourse.24hours + Technical.run_20201030_isala_cross_4 + Technical.run_20201016_isala_cross_2 + Technical.libsize + Technical.run_20201009_isala_cross_1 + Technical.run_20201204_isala_cross_8 + Technical.run_20201120_isala_cross_6 + Technical.run_20210119_isala_cross_7 + Health.Antibiotic.3months + Technical.run_20201023_isala_cross_3 + Technical.run_20201211_isala_cross_9 + General.A…	lmclr	3043	FALSE:2653, TRUE:390
Facklamia	Sexual.Intercourse.24hours	-0.11589	0.144978		0.424127	0.530159	0.754295	~Sexual.Intercourse.24hours + Technical.run_20201030_isala_cross_4 + Technical.run_20201016_isala_cross_2 + Technical.libsize + Technical.run_20201009_isala_cross_1 + Technical.run_20201204_isala_cross_8 + Technical.run_20201120_isala_cross_6 + Technical.run_20210119_isala_cross_7 + Health.Antibiotic.3months + Technical.run_20201023_isala_cross_3 + Technical.run_20201211_isala_cross_9 + General.A…	maaslin2	3043	FALSE:2653, TRUE:390
Facklamia	Sexual.Intercourse.frequency	-0.12481	0.080638	-1.54929	0.211435	0.690648	0.736549	~Sexual.Intercourse.frequency + Technical.run_20201030_isala_cross_4 + Technical.run_20201016_isala_cross_2 + Technical.libsize + Technical.run_20201009_isala_cross_1 + Technical.run_20201204_isala_cross_8 + Sexual.Intercourse.24hours + Technical.run_20201120_isala_cross_6 + Technical.run_20210119_isala_cross_7 + Health.Antibiotic.3months + Technical.run_20201023_isala_cross_3 + Technical.run_202…	aldex2	2560
Facklamia	Sexual.Intercourse.frequency	-0.06638	0.026917	-2.46609	0.01366	0.128925	0.150282	~Sexual.Intercourse.frequency + Technical.run_20201030_isala_cross_4 + Technical.run_20201016_isala_cross_2 + Technical.libsize + Technical.run_20201009_isala_cross_1 + Technical.run_20201204_isala_cross_8 + Sexual.Intercourse.24hours + Technical.run_20201120_isala_cross_6 + Technical.run_20210119_isala_cross_7 + Health.Antibiotic.3months + Technical.run_20201023_isala_cross_3 + Technical.run_202…	ancombc	2560
Facklamia	Sexual.Intercourse.frequency	-0.11864	0.115767	-1.02483	0.305444	0.597608	0.726337	~Sexual.Intercourse.frequency + Technical.run_20201030_isala_cross_4 + Technical.run_20201016_isala_cross_2 + Technical.libsize + Technical.run_20201009_isala_cross_1 + Technical.run_20201204_isala_cross_8 + Sexual.Intercourse.24hours + Technical.run_20201120_isala_cross_6 + Technical.run_20210119_isala_cross_7 + Health.Antibiotic.3months + Technical.run_20201023_isala_cross_3 + Technical.run_202…	DESeq2	2560
Facklamia	Sexual.Intercourse.frequency	-0.0948	0.001451	-1.99495	0.046152	0.262461	0.322045	~Sexual.Intercourse.frequency + Technical.run_20201030_isala_cross_4 + Technical.run_20201016_isala_cross_2 + Technical.libsize + Technical.run_20201009_isala_cross_1 + Technical.run_20201204_isala_cross_8 + Sexual.Intercourse.24hours + Technical.run_20201120_isala_cross_6 + Technical.run_20210119_isala_cross_7 + Health.Antibiotic.3months + Technical.run_20201023_isala_cross_3 + Technical.run_202…	limma	2560
Facklamia	Sexual.Intercourse.frequency	-0.00643	0.014727	-0.43657	0.66246	0.903355	0.927569	~Sexual.Intercourse.frequency + Technical.run_20201030_isala_cross_4 + Technical.run_20201016_isala_cross_2 + Technical.libsize + Technical.run_20201009_isala_cross_1 + Technical.run_20201204_isala_cross_8 + Sexual.Intercourse.24hours + Technical.run_20201120_isala_cross_6 + Technical.run_20210119_isala_cross_7 + Health.Antibiotic.3months + Technical.run_20201023_isala_cross_3 + Technical.run_202…	lmclr	2560
Facklamia	Sexual.Intercourse.frequency	-0.10913	0.052598		0.038099	0.244922	0.224624	~Sexual.Intercourse.frequency + Technical.run_20201030_isala_cross_4 + Technical.run_20201016_isala_cross_2 + Technical.libsize + Technical.run_20201009_isala_cross_1 + Technical.run_20201204_isala_cross_8 + Sexual.Intercourse.24hours + Technical.run_20201120_isala_cross_6 + Technical.run_20210119_isala_cross_7 + Health.Antibiotic.3months + Technical.run_20201023_isala_cross_3 + Technical.run_202…	maaslin2	2560
Facklamia	Sexual.partner.man	0.249612	0.52693	0.472306	0.563321	0.706307	0.736549	~Sexual.partner.man + Technical.run_20201030_isala_cross_4 + Technical.run_20201016_isala_cross_2 + Technical.libsize + Technical.run_20201009_isala_cross_1 + Technical.run_20201204_isala_cross_8 + Sexual.Intercourse.24hours + Technical.run_20201120_isala_cross_6 + Technical.run_20210119_isala_cross_7 + Health.Antibiotic.3months + Technical.run_20201023_isala_cross_3 + Technical.run_20201211_isal…	aldex2	2375	FALSE:58, TRUE:2317
Facklamia	Sexual.partner.man	-0.0035	0.168356	-0.02077	0.983432	0.983432	0.99877	~Sexual.partner.man + Technical.run_20201030_isala_cross_4 + Technical.run_20201016_isala_cross_2 + Technical.libsize + Technical.run_20201009_isala_cross_1 + Technical.run_20201204_isala_cross_8 + Sexual.Intercourse.24hours + Technical.run_20201120_isala_cross_6 + Technical.run_20210119_isala_cross_7 + Health.Antibiotic.3months + Technical.run_20201023_isala_cross_3 + Technical.run_20201211_isal…	ancombc	2375	FALSE:58, TRUE:2317
Facklamia	Sexual.partner.man	0.36948	0.720573	0.512759	0.60812	0.952942	0.889088	~Sexual.partner.man + Technical.run_20201030_isala_cross_4 + Technical.run_20201016_isala_cross_2 + Technical.libsize + Technical.run_20201009_isala_cross_1 + Technical.run_20201204_isala_cross_8 + Sexual.Intercourse.24hours + Technical.run_20201120_isala_cross_6 + Technical.run_20210119_isala_cross_7 + Health.Antibiotic.3months + Technical.run_20201023_isala_cross_3 + Technical.run_20201211_isal…	DESeq2	2375	FALSE:58, TRUE:2317
Facklamia	Sexual.partner.man	0.570016	0.009763	1.88927	0.058975	0.221156	0.357195	~Sexual.partner.man + Technical.run_20201030_isala_cross_4 + Technical.run_20201016_isala_cross_2 + Technical.libsize + Technical.run_20201009_isala_cross_1 + Technical.run_20201204_isala_cross_8 + Sexual.Intercourse.24hours + Technical.run_20201120_isala_cross_6 + Technical.run_20210119_isala_cross_7 + Health.Antibiotic.3months + Technical.run_20201023_isala_cross_3 + Technical.run_20201211_isal…	limma	2375	FALSE:58, TRUE:2317
Facklamia	Sexual.partner.man	0.062628	0.105748	0.592238	0.553748	0.732902	0.884819	~Sexual.partner.man + Technical.run_20201030_isala_cross_4 + Technical.run_20201016_isala_cross_2 + Technical.libsize + Technical.run_20201009_isala_cross_1 + Technical.run_20201204_isala_cross_8 + Sexual.Intercourse.24hours + Technical.run_20201120_isala_cross_6 + Technical.run_20210119_isala_cross_7 + Health.Antibiotic.3months + Technical.run_20201023_isala_cross_3 + Technical.run_20201211_isal…	lmclr	2375	FALSE:58, TRUE:2317
Facklamia	Sexual.partner.man	0.271749	0.352141		0.440366	0.762173	0.764298	~Sexual.partner.man + Technical.run_20201030_isala_cross_4 + Technical.run_20201016_isala_cross_2 + Technical.libsize + Technical.run_20201009_isala_cross_1 + Technical.run_20201204_isala_cross_8 + Sexual.Intercourse.24hours + Technical.run_20201120_isala_cross_6 + Technical.run_20210119_isala_cross_7 + Health.Antibiotic.3months + Technical.run_20201023_isala_cross_3 + Technical.run_20201211_isal…	maaslin2	2375	FALSE:58, TRUE:2317
Facklamia	Sexual.partners.monogamous	-0.36648	0.201218	-1.82256	0.133848	0.59827	0.736549	~Sexual.partners.monogamous + Technical.run_20201030_isala_cross_4 + Technical.run_20201016_isala_cross_2 + Technical.libsize + Technical.run_20201009_isala_cross_1 + Technical.run_20201204_isala_cross_8 + Sexual.Intercourse.24hours + Technical.run_20201120_isala_cross_6 + Technical.run_20210119_isala_cross_7 + Health.Antibiotic.3months + Technical.run_20201023_isala_cross_3 + Technical.run_20201…	aldex2	2802	FALSE:483, TRUE:2319
Facklamia	Sexual.partners.monogamous	-0.08194	0.071797	-1.14123	0.253776	0.496518	0.733736	~Sexual.partners.monogamous + Technical.run_20201030_isala_cross_4 + Technical.run_20201016_isala_cross_2 + Technical.libsize + Technical.run_20201009_isala_cross_1 + Technical.run_20201204_isala_cross_8 + Sexual.Intercourse.24hours + Technical.run_20201120_isala_cross_6 + Technical.run_20210119_isala_cross_7 + Health.Antibiotic.3months + Technical.run_20201023_isala_cross_3 + Technical.run_20201…	ancombc	2802	FALSE:483, TRUE:2319
Facklamia	Sexual.partners.monogamous	-0.33773	0.271603	-1.24348	0.213689	0.405926	0.637484	~Sexual.partners.monogamous + Technical.run_20201030_isala_cross_4 + Technical.run_20201016_isala_cross_2 + Technical.libsize + Technical.run_20201009_isala_cross_1 + Technical.run_20201204_isala_cross_8 + Sexual.Intercourse.24hours + Technical.run_20201120_isala_cross_6 + Technical.run_20210119_isala_cross_7 + Health.Antibiotic.3months + Technical.run_20201023_isala_cross_3 + Technical.run_20201…	DESeq2	2802	FALSE:483, TRUE:2319
Facklamia	Sexual.partners.monogamous	0.089225	0.003588	0.734115	0.462939	0.548217	0.827427	~Sexual.partners.monogamous + Technical.run_20201030_isala_cross_4 + Technical.run_20201016_isala_cross_2 + Technical.libsize + Technical.run_20201009_isala_cross_1 + Technical.run_20201204_isala_cross_8 + Sexual.Intercourse.24hours + Technical.run_20201120_isala_cross_6 + Technical.run_20210119_isala_cross_7 + Health.Antibiotic.3months + Technical.run_20201023_isala_cross_3 + Technical.run_20201…	limma	2802	FALSE:483, TRUE:2319
Facklamia	Sexual.partners.monogamous	-0.20437	0.051387	-3.97711	7.15e-05	0.000402	0.004309	~Sexual.partners.monogamous + Technical.run_20201030_isala_cross_4 + Technical.run_20201016_isala_cross_2 + Technical.libsize + Technical.run_20201009_isala_cross_1 + Technical.run_20201204_isala_cross_8 + Sexual.Intercourse.24hours + Technical.run_20201120_isala_cross_6 + Technical.run_20210119_isala_cross_7 + Health.Antibiotic.3months + Technical.run_20201023_isala_cross_3 + Technical.run_20201…	lmclr	2802	FALSE:483, TRUE:2319
Facklamia	Sexual.partners.monogamous	-0.41839	0.136991		0.002278	0.012816	0.036758	~Sexual.partners.monogamous + Technical.run_20201030_isala_cross_4 + Technical.run_20201016_isala_cross_2 + Technical.libsize + Technical.run_20201009_isala_cross_1 + Technical.run_20201204_isala_cross_8 + Sexual.Intercourse.24hours + Technical.run_20201120_isala_cross_6 + Technical.run_20210119_isala_cross_7 + Health.Antibiotic.3months + Technical.run_20201023_isala_cross_3 + Technical.run_20201…	maaslin2	2802	FALSE:483, TRUE:2319
Facklamia	Sexual.partners.multiple	-0.67698	0.266844	-2.5372	0.045493	0.087375	0.525282	~Sexual.partners.multiple + Technical.run_20201030_isala_cross_4 + Technical.run_20201016_isala_cross_2 + Technical.libsize + Technical.run_20201009_isala_cross_1 + Technical.run_20201204_isala_cross_8 + Sexual.Intercourse.24hours + Technical.run_20201120_isala_cross_6 + Technical.run_20210119_isala_cross_7 + Health.Antibiotic.3months + Technical.run_20201023_isala_cross_3 + Technical.run_2020121…	aldex2	2560	FALSE:2319, TRUE:241
Facklamia	Sexual.partners.multiple	-0.28852	0.078275	-3.68593	0.000228	0.0007	0.007844	~Sexual.partners.multiple + Technical.run_20201030_isala_cross_4 + Technical.run_20201016_isala_cross_2 + Technical.libsize + Technical.run_20201009_isala_cross_1 + Technical.run_20201204_isala_cross_8 + Sexual.Intercourse.24hours + Technical.run_20201120_isala_cross_6 + Technical.run_20210119_isala_cross_7 + Health.Antibiotic.3months + Technical.run_20201023_isala_cross_3 + Technical.run_2020121…	ancombc	2560	FALSE:2319, TRUE:241
Facklamia	Sexual.partners.multiple	-1.33791	0.386023	-3.46588	0.000528	0.002973	0.015983	~Sexual.partners.multiple + Technical.run_20201030_isala_cross_4 + Technical.run_20201016_isala_cross_2 + Technical.libsize + Technical.run_20201009_isala_cross_1 + Technical.run_20201204_isala_cross_8 + Sexual.Intercourse.24hours + Technical.run_20201120_isala_cross_6 + Technical.run_20210119_isala_cross_7 + Health.Antibiotic.3months + Technical.run_20201023_isala_cross_3 + Technical.run_2020121…	DESeq2	2560	FALSE:2319, TRUE:241
Facklamia	Sexual.partners.multiple	-0.58605	0.004726	-3.78396	0.000158	0.000606	0.008187	~Sexual.partners.multiple + Technical.run_20201030_isala_cross_4 + Technical.run_20201016_isala_cross_2 + Technical.libsize + Technical.run_20201009_isala_cross_1 + Technical.run_20201204_isala_cross_8 + Sexual.Intercourse.24hours + Technical.run_20201120_isala_cross_6 + Technical.run_20210119_isala_cross_7 + Health.Antibiotic.3months + Technical.run_20201023_isala_cross_3 + Technical.run_2020121…	limma	2560	FALSE:2319, TRUE:241
Facklamia	Sexual.partners.multiple	-0.09147	0.048848	-1.87256	0.061243	0.174398	0.420483	~Sexual.partners.multiple + Technical.run_20201030_isala_cross_4 + Technical.run_20201016_isala_cross_2 + Technical.libsize + Technical.run_20201009_isala_cross_1 + Technical.run_20201204_isala_cross_8 + Sexual.Intercourse.24hours + Technical.run_20201120_isala_cross_6 + Technical.run_20210119_isala_cross_7 + Health.Antibiotic.3months + Technical.run_20201023_isala_cross_3 + Technical.run_2020121…	lmclr	2560	FALSE:2319, TRUE:241
Facklamia	Sexual.partners.multiple	-0.60634	0.174309		0.000513	0.001922	0.012434	~Sexual.partners.multiple + Technical.run_20201030_isala_cross_4 + Technical.run_20201016_isala_cross_2 + Technical.libsize + Technical.run_20201009_isala_cross_1 + Technical.run_20201204_isala_cross_8 + Sexual.Intercourse.24hours + Technical.run_20201120_isala_cross_6 + Technical.run_20210119_isala_cross_7 + Health.Antibiotic.3months + Technical.run_20201023_isala_cross_3 + Technical.run_2020121…	maaslin2	2560	FALSE:2319, TRUE:241
Fenollaria	Sexual.Intercourse.24hours	0.522376	0.251014	2.08116	0.067416	0.168541	0.620341	~Sexual.Intercourse.24hours + Technical.run_20201030_isala_cross_4 + Technical.run_20201016_isala_cross_2 + Technical.libsize + Technical.run_20201009_isala_cross_1 + Technical.run_20201204_isala_cross_8 + Technical.run_20201120_isala_cross_6 + Technical.run_20210119_isala_cross_7 + Health.Antibiotic.3months + Technical.run_20201023_isala_cross_3 + Technical.run_20201211_isala_cross_9 + General.A…	aldex2	3043	FALSE:2653, TRUE:390
Fenollaria	Sexual.Intercourse.24hours	0.107265	0.103386	1.03752	0.299493	0.413782	0.784986	~Sexual.Intercourse.24hours + Technical.run_20201030_isala_cross_4 + Technical.run_20201016_isala_cross_2 + Technical.libsize + Technical.run_20201009_isala_cross_1 + Technical.run_20201204_isala_cross_8 + Technical.run_20201120_isala_cross_6 + Technical.run_20210119_isala_cross_7 + Health.Antibiotic.3months + Technical.run_20201023_isala_cross_3 + Technical.run_20201211_isala_cross_9 + General.A…	ancombc	3043	FALSE:2653, TRUE:390
Fenollaria	Sexual.Intercourse.24hours	0.301748	0.227293	1.32757	0.18432	0.2592	0.606559	~Sexual.Intercourse.24hours + Technical.run_20201030_isala_cross_4 + Technical.run_20201016_isala_cross_2 + Technical.libsize + Technical.run_20201009_isala_cross_1 + Technical.run_20201204_isala_cross_8 + Technical.run_20201120_isala_cross_6 + Technical.run_20210119_isala_cross_7 + Health.Antibiotic.3months + Technical.run_20201023_isala_cross_3 + Technical.run_20201211_isala_cross_9 + General.A…	DESeq2	3043	FALSE:2653, TRUE:390
Fenollaria	Sexual.Intercourse.24hours	0.276524	0.004405	1.61876	0.1056	0.19008	0.464348	~Sexual.Intercourse.24hours + Technical.run_20201030_isala_cross_4 + Technical.run_20201016_isala_cross_2 + Technical.libsize + Technical.run_20201009_isala_cross_1 + Technical.run_20201204_isala_cross_8 + Technical.run_20201120_isala_cross_6 + Technical.run_20210119_isala_cross_7 + Health.Antibiotic.3months + Technical.run_20201023_isala_cross_3 + Technical.run_20201211_isala_cross_9 + General.A…	limma	3043	FALSE:2653, TRUE:390
Fenollaria	Sexual.Intercourse.24hours	0.071926	0.054497	1.31982	0.186996	0.365861	0.672735	~Sexual.Intercourse.24hours + Technical.run_20201030_isala_cross_4 + Technical.run_20201016_isala_cross_2 + Technical.libsize + Technical.run_20201009_isala_cross_1 + Technical.run_20201204_isala_cross_8 + Technical.run_20201120_isala_cross_6 + Technical.run_20210119_isala_cross_7 + Health.Antibiotic.3months + Technical.run_20201023_isala_cross_3 + Technical.run_20201211_isala_cross_9 + General.A…	lmclr	3043	FALSE:2653, TRUE:390
Fenollaria	Sexual.Intercourse.24hours	0.551881	0.200441		0.005934	0.014836	0.070142	~Sexual.Intercourse.24hours + Technical.run_20201030_isala_cross_4 + Technical.run_20201016_isala_cross_2 + Technical.libsize + Technical.run_20201009_isala_cross_1 + Technical.run_20201204_isala_cross_8 + Technical.run_20201120_isala_cross_6 + Technical.run_20210119_isala_cross_7 + Health.Antibiotic.3months + Technical.run_20201023_isala_cross_3 + Technical.run_20201211_isala_cross_9 + General.A…	maaslin2	3043	FALSE:2653, TRUE:390
Fenollaria	Sexual.Intercourse.frequency	-0.09463	0.093692	-1.00907	0.365103	0.690648	0.736549	~Sexual.Intercourse.frequency + Technical.run_20201030_isala_cross_4 + Technical.run_20201016_isala_cross_2 + Technical.libsize + Technical.run_20201009_isala_cross_1 + Technical.run_20201204_isala_cross_8 + Sexual.Intercourse.24hours + Technical.run_20201120_isala_cross_6 + Technical.run_20210119_isala_cross_7 + Health.Antibiotic.3months + Technical.run_20201023_isala_cross_3 + Technical.run_202…	aldex2	2560
Fenollaria	Sexual.Intercourse.frequency	-0.04522	0.037258	-1.21374	0.224847	0.616846	0.705056	~Sexual.Intercourse.frequency + Technical.run_20201030_isala_cross_4 + Technical.run_20201016_isala_cross_2 + Technical.libsize + Technical.run_20201009_isala_cross_1 + Technical.run_20201204_isala_cross_8 + Sexual.Intercourse.24hours + Technical.run_20201120_isala_cross_6 + Technical.run_20210119_isala_cross_7 + Health.Antibiotic.3months + Technical.run_20201023_isala_cross_3 + Technical.run_202…	ancombc	2560
Fenollaria	Sexual.Intercourse.frequency	-0.08823	0.085921	-1.02682	0.304504	0.597608	0.725705	~Sexual.Intercourse.frequency + Technical.run_20201030_isala_cross_4 + Technical.run_20201016_isala_cross_2 + Technical.libsize + Technical.run_20201009_isala_cross_1 + Technical.run_20201204_isala_cross_8 + Sexual.Intercourse.24hours + Technical.run_20201120_isala_cross_6 + Technical.run_20210119_isala_cross_7 + Health.Antibiotic.3months + Technical.run_20201023_isala_cross_3 + Technical.run_202…	DESeq2	2560
Fenollaria	Sexual.Intercourse.frequency	-0.07599	0.001668	-1.26142	0.207269	0.582943	0.619433	~Sexual.Intercourse.frequency + Technical.run_20201030_isala_cross_4 + Technical.run_20201016_isala_cross_2 + Technical.libsize + Technical.run_20201009_isala_cross_1 + Technical.run_20201204_isala_cross_8 + Sexual.Intercourse.24hours + Technical.run_20201120_isala_cross_6 + Technical.run_20210119_isala_cross_7 + Health.Antibiotic.3months + Technical.run_20201023_isala_cross_3 + Technical.run_202…	limma	2560
Fenollaria	Sexual.Intercourse.frequency	-0.0068	0.01791	-0.37987	0.704076	0.906454	0.94209	~Sexual.Intercourse.frequency + Technical.run_20201030_isala_cross_4 + Technical.run_20201016_isala_cross_2 + Technical.libsize + Technical.run_20201009_isala_cross_1 + Technical.run_20201204_isala_cross_8 + Sexual.Intercourse.24hours + Technical.run_20201120_isala_cross_6 + Technical.run_20210119_isala_cross_7 + Health.Antibiotic.3months + Technical.run_20201023_isala_cross_3 + Technical.run_202…	lmclr	2560
Fenollaria	Sexual.Intercourse.frequency	-0.06507	0.074379		0.381729	0.613493	0.720668	~Sexual.Intercourse.frequency + Technical.run_20201030_isala_cross_4 + Technical.run_20201016_isala_cross_2 + Technical.libsize + Technical.run_20201009_isala_cross_1 + Technical.run_20201204_isala_cross_8 + Sexual.Intercourse.24hours + Technical.run_20201120_isala_cross_6 + Technical.run_20210119_isala_cross_7 + Health.Antibiotic.3months + Technical.run_20201023_isala_cross_3 + Technical.run_202…	maaslin2	2560
Fenollaria	Sexual.partner.man	0.188135	0.610308	0.308297	0.643524	0.706307	0.736549	~Sexual.partner.man + Technical.run_20201030_isala_cross_4 + Technical.run_20201016_isala_cross_2 + Technical.libsize + Technical.run_20201009_isala_cross_1 + Technical.run_20201204_isala_cross_8 + Sexual.Intercourse.24hours + Technical.run_20201120_isala_cross_6 + Technical.run_20210119_isala_cross_7 + Health.Antibiotic.3months + Technical.run_20201023_isala_cross_3 + Technical.run_20201211_isal…	aldex2	2375	FALSE:58, TRUE:2317
Fenollaria	Sexual.partner.man	-0.03464	0.230452	-0.15031	0.880517	0.966422	0.989821	~Sexual.partner.man + Technical.run_20201030_isala_cross_4 + Technical.run_20201016_isala_cross_2 + Technical.libsize + Technical.run_20201009_isala_cross_1 + Technical.run_20201204_isala_cross_8 + Sexual.Intercourse.24hours + Technical.run_20201120_isala_cross_6 + Technical.run_20210119_isala_cross_7 + Health.Antibiotic.3months + Technical.run_20201023_isala_cross_3 + Technical.run_20201211_isal…	ancombc	2375	FALSE:58, TRUE:2317
Fenollaria	Sexual.partner.man	0.039133	0.559263	0.069972	0.944216	0.977634	0.988964	~Sexual.partner.man + Technical.run_20201030_isala_cross_4 + Technical.run_20201016_isala_cross_2 + Technical.libsize + Technical.run_20201009_isala_cross_1 + Technical.run_20201204_isala_cross_8 + Sexual.Intercourse.24hours + Technical.run_20201120_isala_cross_6 + Technical.run_20210119_isala_cross_7 + Health.Antibiotic.3months + Technical.run_20201023_isala_cross_3 + Technical.run_20201211_isal…	DESeq2	2375	FALSE:58, TRUE:2317
Fenollaria	Sexual.partner.man	0.482237	0.011334	1.24524	0.213162	0.3949	0.626269	~Sexual.partner.man + Technical.run_20201030_isala_cross_4 + Technical.run_20201016_isala_cross_2 + Technical.libsize + Technical.run_20201009_isala_cross_1 + Technical.run_20201204_isala_cross_8 + Sexual.Intercourse.24hours + Technical.run_20201120_isala_cross_6 + Technical.run_20210119_isala_cross_7 + Health.Antibiotic.3months + Technical.run_20201023_isala_cross_3 + Technical.run_20201211_isal…	limma	2375	FALSE:58, TRUE:2317
Fenollaria	Sexual.partner.man	0.02305	0.124999	0.184401	0.853715	0.891536	0.969714	~Sexual.partner.man + Technical.run_20201030_isala_cross_4 + Technical.run_20201016_isala_cross_2 + Technical.libsize + Technical.run_20201009_isala_cross_1 + Technical.run_20201204_isala_cross_8 + Sexual.Intercourse.24hours + Technical.run_20201120_isala_cross_6 + Technical.run_20210119_isala_cross_7 + Health.Antibiotic.3months + Technical.run_20201023_isala_cross_3 + Technical.run_20201211_isal…	lmclr	2375	FALSE:58, TRUE:2317
Fenollaria	Sexual.partner.man	0.211044	0.48735		0.665023	0.819056	0.88314	~Sexual.partner.man + Technical.run_20201030_isala_cross_4 + Technical.run_20201016_isala_cross_2 + Technical.libsize + Technical.run_20201009_isala_cross_1 + Technical.run_20201204_isala_cross_8 + Sexual.Intercourse.24hours + Technical.run_20201120_isala_cross_6 + Technical.run_20210119_isala_cross_7 + Health.Antibiotic.3months + Technical.run_20201023_isala_cross_3 + Technical.run_20201211_isal…	maaslin2	2375	FALSE:58, TRUE:2317
Fenollaria	Sexual.partners.monogamous	-0.34738	0.233652	-1.48717	0.176603	0.59827	0.736549	~Sexual.partners.monogamous + Technical.run_20201030_isala_cross_4 + Technical.run_20201016_isala_cross_2 + Technical.libsize + Technical.run_20201009_isala_cross_1 + Technical.run_20201204_isala_cross_8 + Sexual.Intercourse.24hours + Technical.run_20201120_isala_cross_6 + Technical.run_20210119_isala_cross_7 + Health.Antibiotic.3months + Technical.run_20201023_isala_cross_3 + Technical.run_20201…	aldex2	2802	FALSE:483, TRUE:2319
Fenollaria	Sexual.partners.monogamous	-0.09324	0.093581	-0.99633	0.319089	0.57436	0.794223	~Sexual.partners.monogamous + Technical.run_20201030_isala_cross_4 + Technical.run_20201016_isala_cross_2 + Technical.libsize + Technical.run_20201009_isala_cross_1 + Technical.run_20201204_isala_cross_8 + Sexual.Intercourse.24hours + Technical.run_20201120_isala_cross_6 + Technical.run_20210119_isala_cross_7 + Health.Antibiotic.3months + Technical.run_20201023_isala_cross_3 + Technical.run_20201…	ancombc	2802	FALSE:483, TRUE:2319
Fenollaria	Sexual.partners.monogamous	-0.31132	0.211535	-1.4717	0.141103	0.373507	0.537225	~Sexual.partners.monogamous + Technical.run_20201030_isala_cross_4 + Technical.run_20201016_isala_cross_2 + Technical.libsize + Technical.run_20201009_isala_cross_1 + Technical.run_20201204_isala_cross_8 + Sexual.Intercourse.24hours + Technical.run_20201120_isala_cross_6 + Technical.run_20210119_isala_cross_7 + Health.Antibiotic.3months + Technical.run_20201023_isala_cross_3 + Technical.run_20201…	DESeq2	2802	FALSE:483, TRUE:2319
Fenollaria	Sexual.partners.monogamous	0.113957	0.004036	0.755065	0.450272	0.547628	0.819427	~Sexual.partners.monogamous + Technical.run_20201030_isala_cross_4 + Technical.run_20201016_isala_cross_2 + Technical.libsize + Technical.run_20201009_isala_cross_1 + Technical.run_20201204_isala_cross_8 + Sexual.Intercourse.24hours + Technical.run_20201120_isala_cross_6 + Technical.run_20210119_isala_cross_7 + Health.Antibiotic.3months + Technical.run_20201023_isala_cross_3 + Technical.run_20201…	limma	2802	FALSE:483, TRUE:2319
Fenollaria	Sexual.partners.monogamous	-0.16776	0.052212	-3.21314	0.001328	0.005976	0.038331	~Sexual.partners.monogamous + Technical.run_20201030_isala_cross_4 + Technical.run_20201016_isala_cross_2 + Technical.libsize + Technical.run_20201009_isala_cross_1 + Technical.run_20201204_isala_cross_8 + Sexual.Intercourse.24hours + Technical.run_20201120_isala_cross_6 + Technical.run_20210119_isala_cross_7 + Health.Antibiotic.3months + Technical.run_20201023_isala_cross_3 + Technical.run_20201…	lmclr	2802	FALSE:483, TRUE:2319
Fenollaria	Sexual.partners.monogamous	-0.38732	0.186957		0.038385	0.115156	0.225957	~Sexual.partners.monogamous + Technical.run_20201030_isala_cross_4 + Technical.run_20201016_isala_cross_2 + Technical.libsize + Technical.run_20201009_isala_cross_1 + Technical.run_20201204_isala_cross_8 + Sexual.Intercourse.24hours + Technical.run_20201120_isala_cross_6 + Technical.run_20210119_isala_cross_7 + Health.Antibiotic.3months + Technical.run_20201023_isala_cross_3 + Technical.run_20201…	maaslin2	2802	FALSE:483, TRUE:2319
Fenollaria	Sexual.partners.multiple	0.005486	0.310664	0.017519	0.696123	0.696123	0.742651	~Sexual.partners.multiple + Technical.run_20201030_isala_cross_4 + Technical.run_20201016_isala_cross_2 + Technical.libsize + Technical.run_20201009_isala_cross_1 + Technical.run_20201204_isala_cross_8 + Sexual.Intercourse.24hours + Technical.run_20201120_isala_cross_6 + Technical.run_20210119_isala_cross_7 + Health.Antibiotic.3months + Technical.run_20201023_isala_cross_3 + Technical.run_2020121…	aldex2	2560	FALSE:2319, TRUE:241
Fenollaria	Sexual.partners.multiple	-0.00407	0.119301	-0.03408	0.972817	0.972817	0.99877	~Sexual.partners.multiple + Technical.run_20201030_isala_cross_4 + Technical.run_20201016_isala_cross_2 + Technical.libsize + Technical.run_20201009_isala_cross_1 + Technical.run_20201204_isala_cross_8 + Sexual.Intercourse.24hours + Technical.run_20201120_isala_cross_6 + Technical.run_20210119_isala_cross_7 + Health.Antibiotic.3months + Technical.run_20201023_isala_cross_3 + Technical.run_2020121…	ancombc	2560	FALSE:2319, TRUE:241
Fenollaria	Sexual.partners.multiple	-0.38131	0.285417	-1.33597	0.181559	0.326805	0.605195	~Sexual.partners.multiple + Technical.run_20201030_isala_cross_4 + Technical.run_20201016_isala_cross_2 + Technical.libsize + Technical.run_20201009_isala_cross_1 + Technical.run_20201204_isala_cross_8 + Sexual.Intercourse.24hours + Technical.run_20201120_isala_cross_6 + Technical.run_20210119_isala_cross_7 + Health.Antibiotic.3months + Technical.run_20201023_isala_cross_3 + Technical.run_2020121…	DESeq2	2560	FALSE:2319, TRUE:241
Fenollaria	Sexual.partners.multiple	-0.03718	0.005486	-0.18737	0.851388	0.881392	0.963617	~Sexual.partners.multiple + Technical.run_20201030_isala_cross_4 + Technical.run_20201016_isala_cross_2 + Technical.libsize + Technical.run_20201009_isala_cross_1 + Technical.run_20201204_isala_cross_8 + Sexual.Intercourse.24hours + Technical.run_20201120_isala_cross_6 + Technical.run_20210119_isala_cross_7 + Health.Antibiotic.3months + Technical.run_20201023_isala_cross_3 + Technical.run_2020121…	limma	2560	FALSE:2319, TRUE:241
Fenollaria	Sexual.partners.multiple	-0.0466	0.059439	-0.78394	0.433146	0.609112	0.860979	~Sexual.partners.multiple + Technical.run_20201030_isala_cross_4 + Technical.run_20201016_isala_cross_2 + Technical.libsize + Technical.run_20201009_isala_cross_1 + Technical.run_20201204_isala_cross_8 + Sexual.Intercourse.24hours + Technical.run_20201120_isala_cross_6 + Technical.run_20210119_isala_cross_7 + Health.Antibiotic.3months + Technical.run_20201023_isala_cross_3 + Technical.run_2020121…	lmclr	2560	FALSE:2319, TRUE:241
Fenollaria	Sexual.partners.multiple	-0.00791	0.246906		0.974447	0.974447	0.994222	~Sexual.partners.multiple + Technical.run_20201030_isala_cross_4 + Technical.run_20201016_isala_cross_2 + Technical.libsize + Technical.run_20201009_isala_cross_1 + Technical.run_20201204_isala_cross_8 + Sexual.Intercourse.24hours + Technical.run_20201120_isala_cross_6 + Technical.run_20210119_isala_cross_7 + Health.Antibiotic.3months + Technical.run_20201023_isala_cross_3 + Technical.run_2020121…	maaslin2	2560	FALSE:2319, TRUE:241
Finegoldia	Sexual.Intercourse.24hours	0.851465	0.200119	4.25571	4.03e-05	0.000226	0.004488	~Sexual.Intercourse.24hours + Technical.run_20201030_isala_cross_4 + Technical.run_20201016_isala_cross_2 + Technical.libsize + Technical.run_20201009_isala_cross_1 + Technical.run_20201204_isala_cross_8 + Technical.run_20201120_isala_cross_6 + Technical.run_20210119_isala_cross_7 + Health.Antibiotic.3months + Technical.run_20201023_isala_cross_3 + Technical.run_20201211_isala_cross_9 + General.A…	aldex2	3043	FALSE:2653, TRUE:390
Finegoldia	Sexual.Intercourse.24hours	0.31941	0.087573	3.64736	0.000265	0.001192	0.008796	~Sexual.Intercourse.24hours + Technical.run_20201030_isala_cross_4 + Technical.run_20201016_isala_cross_2 + Technical.libsize + Technical.run_20201009_isala_cross_1 + Technical.run_20201204_isala_cross_8 + Technical.run_20201120_isala_cross_6 + Technical.run_20210119_isala_cross_7 + Health.Antibiotic.3months + Technical.run_20201023_isala_cross_3 + Technical.run_20201211_isala_cross_9 + General.A…	ancombc	3043	FALSE:2653, TRUE:390
Finegoldia	Sexual.Intercourse.24hours	0.013263	0.114308	0.116026	0.907632	0.92826	0.981012	~Sexual.Intercourse.24hours + Technical.run_20201030_isala_cross_4 + Technical.run_20201016_isala_cross_2 + Technical.libsize + Technical.run_20201009_isala_cross_1 + Technical.run_20201204_isala_cross_8 + Technical.run_20201120_isala_cross_6 + Technical.run_20210119_isala_cross_7 + Health.Antibiotic.3months + Technical.run_20201023_isala_cross_3 + Technical.run_20201211_isala_cross_9 + General.A…	DESeq2	3043	FALSE:2653, TRUE:390
Finegoldia	Sexual.Intercourse.24hours	0.462854	0.007405	2.15267	0.031421	0.078553	0.265668	~Sexual.Intercourse.24hours + Technical.run_20201030_isala_cross_4 + Technical.run_20201016_isala_cross_2 + Technical.libsize + Technical.run_20201009_isala_cross_1 + Technical.run_20201204_isala_cross_8 + Technical.run_20201120_isala_cross_6 + Technical.run_20210119_isala_cross_7 + Health.Antibiotic.3months + Technical.run_20201023_isala_cross_3 + Technical.run_20201211_isala_cross_9 + General.A…	limma	3043	FALSE:2653, TRUE:390
Finegoldia	Sexual.Intercourse.24hours	-0.04353	0.053148	-0.81905	0.412822	0.599258	0.852919	~Sexual.Intercourse.24hours + Technical.run_20201030_isala_cross_4 + Technical.run_20201016_isala_cross_2 + Technical.libsize + Technical.run_20201009_isala_cross_1 + Technical.run_20201204_isala_cross_8 + Technical.run_20201120_isala_cross_6 + Technical.run_20210119_isala_cross_7 + Health.Antibiotic.3months + Technical.run_20201023_isala_cross_3 + Technical.run_20201211_isala_cross_9 + General.A…	lmclr	3043	FALSE:2653, TRUE:390
Finegoldia	Sexual.Intercourse.24hours	0.78163	0.165901		2.57e-06	1.29e-05	0.000174	~Sexual.Intercourse.24hours + Technical.run_20201030_isala_cross_4 + Technical.run_20201016_isala_cross_2 + Technical.libsize + Technical.run_20201009_isala_cross_1 + Technical.run_20201204_isala_cross_8 + Technical.run_20201120_isala_cross_6 + Technical.run_20210119_isala_cross_7 + Health.Antibiotic.3months + Technical.run_20201023_isala_cross_3 + Technical.run_20201211_isala_cross_9 + General.A…	maaslin2	3043	FALSE:2653, TRUE:390
Finegoldia	Sexual.Intercourse.frequency	0.07966	0.074986	1.06269	0.307078	0.690648	0.736549	~Sexual.Intercourse.frequency + Technical.run_20201030_isala_cross_4 + Technical.run_20201016_isala_cross_2 + Technical.libsize + Technical.run_20201009_isala_cross_1 + Technical.run_20201204_isala_cross_8 + Sexual.Intercourse.24hours + Technical.run_20201120_isala_cross_6 + Technical.run_20210119_isala_cross_7 + Health.Antibiotic.3months + Technical.run_20201023_isala_cross_3 + Technical.run_202…	aldex2	2560
Finegoldia	Sexual.Intercourse.frequency	0.036	0.035843	1.00438	0.315193	0.616846	0.794223	~Sexual.Intercourse.frequency + Technical.run_20201030_isala_cross_4 + Technical.run_20201016_isala_cross_2 + Technical.libsize + Technical.run_20201009_isala_cross_1 + Technical.run_20201204_isala_cross_8 + Sexual.Intercourse.24hours + Technical.run_20201120_isala_cross_6 + Technical.run_20210119_isala_cross_7 + Health.Antibiotic.3months + Technical.run_20201023_isala_cross_3 + Technical.run_202…	ancombc	2560
Finegoldia	Sexual.Intercourse.frequency	0.062847	0.042889	1.46532	0.142834	0.49283	0.541012	~Sexual.Intercourse.frequency + Technical.run_20201030_isala_cross_4 + Technical.run_20201016_isala_cross_2 + Technical.libsize + Technical.run_20201009_isala_cross_1 + Technical.run_20201204_isala_cross_8 + Sexual.Intercourse.24hours + Technical.run_20201120_isala_cross_6 + Technical.run_20210119_isala_cross_7 + Health.Antibiotic.3months + Technical.run_20201023_isala_cross_3 + Technical.run_202…	DESeq2	2560
Finegoldia	Sexual.Intercourse.frequency	0.101891	0.002734	1.3681	0.171399	0.547722	0.576141	~Sexual.Intercourse.frequency + Technical.run_20201030_isala_cross_4 + Technical.run_20201016_isala_cross_2 + Technical.libsize + Technical.run_20201009_isala_cross_1 + Technical.run_20201204_isala_cross_8 + Sexual.Intercourse.24hours + Technical.run_20201120_isala_cross_6 + Technical.run_20210119_isala_cross_7 + Health.Antibiotic.3months + Technical.run_20201023_isala_cross_3 + Technical.run_202…	limma	2560
Finegoldia	Sexual.Intercourse.frequency	0.00238	0.018728	0.127094	0.898876	0.966814	0.977688	~Sexual.Intercourse.frequency + Technical.run_20201030_isala_cross_4 + Technical.run_20201016_isala_cross_2 + Technical.libsize + Technical.run_20201009_isala_cross_1 + Technical.run_20201204_isala_cross_8 + Sexual.Intercourse.24hours + Technical.run_20201120_isala_cross_6 + Technical.run_20210119_isala_cross_7 + Health.Antibiotic.3months + Technical.run_20201023_isala_cross_3 + Technical.run_202…	lmclr	2560
Finegoldia	Sexual.Intercourse.frequency	0.064112	0.062002		0.301221	0.582447	0.647792	~Sexual.Intercourse.frequency + Technical.run_20201030_isala_cross_4 + Technical.run_20201016_isala_cross_2 + Technical.libsize + Technical.run_20201009_isala_cross_1 + Technical.run_20201204_isala_cross_8 + Sexual.Intercourse.24hours + Technical.run_20201120_isala_cross_6 + Technical.run_20210119_isala_cross_7 + Health.Antibiotic.3months + Technical.run_20201023_isala_cross_3 + Technical.run_202…	maaslin2	2560
Finegoldia	Sexual.partner.man	0.279353	0.480509	0.582563	0.576001	0.706307	0.736549	~Sexual.partner.man + Technical.run_20201030_isala_cross_4 + Technical.run_20201016_isala_cross_2 + Technical.libsize + Technical.run_20201009_isala_cross_1 + Technical.run_20201204_isala_cross_8 + Sexual.Intercourse.24hours + Technical.run_20201120_isala_cross_6 + Technical.run_20210119_isala_cross_7 + Health.Antibiotic.3months + Technical.run_20201023_isala_cross_3 + Technical.run_20201211_isal…	aldex2	2375	FALSE:58, TRUE:2317
Finegoldia	Sexual.partner.man	0.105843	0.214216	0.494096	0.621238	0.848459	0.937398	~Sexual.partner.man + Technical.run_20201030_isala_cross_4 + Technical.run_20201016_isala_cross_2 + Technical.libsize + Technical.run_20201009_isala_cross_1 + Technical.run_20201204_isala_cross_8 + Sexual.Intercourse.24hours + Technical.run_20201120_isala_cross_6 + Technical.run_20210119_isala_cross_7 + Health.Antibiotic.3months + Technical.run_20201023_isala_cross_3 + Technical.run_20201211_isal…	ancombc	2375	FALSE:58, TRUE:2317
Finegoldia	Sexual.partner.man	0.284443	0.274197	1.03737	0.299566	0.807556	0.723692	~Sexual.partner.man + Technical.run_20201030_isala_cross_4 + Technical.run_20201016_isala_cross_2 + Technical.libsize + Technical.run_20201009_isala_cross_1 + Technical.run_20201204_isala_cross_8 + Sexual.Intercourse.24hours + Technical.run_20201120_isala_cross_6 + Technical.run_20210119_isala_cross_7 + Health.Antibiotic.3months + Technical.run_20201023_isala_cross_3 + Technical.run_20201211_isal…	DESeq2	2375	FALSE:58, TRUE:2317
Finegoldia	Sexual.partner.man	0.258971	0.01868	0.554535	0.579264	0.70451	0.88155	~Sexual.partner.man + Technical.run_20201030_isala_cross_4 + Technical.run_20201016_isala_cross_2 + Technical.libsize + Technical.run_20201009_isala_cross_1 + Technical.run_20201204_isala_cross_8 + Sexual.Intercourse.24hours + Technical.run_20201120_isala_cross_6 + Technical.run_20210119_isala_cross_7 + Health.Antibiotic.3months + Technical.run_20201023_isala_cross_3 + Technical.run_20201211_isal…	limma	2375	FALSE:58, TRUE:2317
Finegoldia	Sexual.partner.man	0.149755	0.126849	1.18058	0.237889	0.732902	0.731588	~Sexual.partner.man + Technical.run_20201030_isala_cross_4 + Technical.run_20201016_isala_cross_2 + Technical.libsize + Technical.run_20201009_isala_cross_1 + Technical.run_20201204_isala_cross_8 + Sexual.Intercourse.24hours + Technical.run_20201120_isala_cross_6 + Technical.run_20210119_isala_cross_7 + Health.Antibiotic.3months + Technical.run_20201023_isala_cross_3 + Technical.run_20201211_isal…	lmclr	2375	FALSE:58, TRUE:2317
Finegoldia	Sexual.partner.man	0.399414	0.40192		0.320439	0.600823	0.667321	~Sexual.partner.man + Technical.run_20201030_isala_cross_4 + Technical.run_20201016_isala_cross_2 + Technical.libsize + Technical.run_20201009_isala_cross_1 + Technical.run_20201204_isala_cross_8 + Sexual.Intercourse.24hours + Technical.run_20201120_isala_cross_6 + Technical.run_20210119_isala_cross_7 + Health.Antibiotic.3months + Technical.run_20201023_isala_cross_3 + Technical.run_20201211_isal…	maaslin2	2375	FALSE:58, TRUE:2317
Finegoldia	Sexual.partners.monogamous	-0.111	0.185407	-0.59794	0.564474	0.675965	0.736549	~Sexual.partners.monogamous + Technical.run_20201030_isala_cross_4 + Technical.run_20201016_isala_cross_2 + Technical.libsize + Technical.run_20201009_isala_cross_1 + Technical.run_20201204_isala_cross_8 + Sexual.Intercourse.24hours + Technical.run_20201120_isala_cross_6 + Technical.run_20210119_isala_cross_7 + Health.Antibiotic.3months + Technical.run_20201023_isala_cross_3 + Technical.run_20201…	aldex2	2802	FALSE:483, TRUE:2319
Finegoldia	Sexual.partners.monogamous	0.039816	0.092021	0.432688	0.665242	0.783092	0.944745	~Sexual.partners.monogamous + Technical.run_20201030_isala_cross_4 + Technical.run_20201016_isala_cross_2 + Technical.libsize + Technical.run_20201009_isala_cross_1 + Technical.run_20201204_isala_cross_8 + Sexual.Intercourse.24hours + Technical.run_20201120_isala_cross_6 + Technical.run_20210119_isala_cross_7 + Health.Antibiotic.3months + Technical.run_20201023_isala_cross_3 + Technical.run_20201…	ancombc	2802	FALSE:483, TRUE:2319
Finegoldia	Sexual.partners.monogamous	0.009044	0.105406	0.085805	0.931622	0.952795	0.98521	~Sexual.partners.monogamous + Technical.run_20201030_isala_cross_4 + Technical.run_20201016_isala_cross_2 + Technical.libsize + Technical.run_20201009_isala_cross_1 + Technical.run_20201204_isala_cross_8 + Sexual.Intercourse.24hours + Technical.run_20201120_isala_cross_6 + Technical.run_20210119_isala_cross_7 + Health.Antibiotic.3months + Technical.run_20201023_isala_cross_3 + Technical.run_20201…	DESeq2	2802	FALSE:483, TRUE:2319
Finegoldia	Sexual.partners.monogamous	0.17864	0.006301	1.00855	0.313278	0.440547	0.720448	~Sexual.partners.monogamous + Technical.run_20201030_isala_cross_4 + Technical.run_20201016_isala_cross_2 + Technical.libsize + Technical.run_20201009_isala_cross_1 + Technical.run_20201204_isala_cross_8 + Sexual.Intercourse.24hours + Technical.run_20201120_isala_cross_6 + Technical.run_20210119_isala_cross_7 + Health.Antibiotic.3months + Technical.run_20201023_isala_cross_3 + Technical.run_20201…	limma	2802	FALSE:483, TRUE:2319
Finegoldia	Sexual.partners.monogamous	-0.11129	0.050804	-2.19058	0.028565	0.071413	0.283801	~Sexual.partners.monogamous + Technical.run_20201030_isala_cross_4 + Technical.run_20201016_isala_cross_2 + Technical.libsize + Technical.run_20201009_isala_cross_1 + Technical.run_20201204_isala_cross_8 + Sexual.Intercourse.24hours + Technical.run_20201120_isala_cross_6 + Technical.run_20210119_isala_cross_7 + Health.Antibiotic.3months + Technical.run_20201023_isala_cross_3 + Technical.run_20201…	lmclr	2802	FALSE:483, TRUE:2319
Finegoldia	Sexual.partners.monogamous	-0.13741	0.15459		0.374159	0.526162	0.712903	~Sexual.partners.monogamous + Technical.run_20201030_isala_cross_4 + Technical.run_20201016_isala_cross_2 + Technical.libsize + Technical.run_20201009_isala_cross_1 + Technical.run_20201204_isala_cross_8 + Sexual.Intercourse.24hours + Technical.run_20201120_isala_cross_6 + Technical.run_20210119_isala_cross_7 + Health.Antibiotic.3months + Technical.run_20201023_isala_cross_3 + Technical.run_20201…	maaslin2	2802	FALSE:483, TRUE:2319
Finegoldia	Sexual.partners.multiple	-0.58427	0.248599	-2.35103	0.025935	0.068653	0.409299	~Sexual.partners.multiple + Technical.run_20201030_isala_cross_4 + Technical.run_20201016_isala_cross_2 + Technical.libsize + Technical.run_20201009_isala_cross_1 + Technical.run_20201204_isala_cross_8 + Sexual.Intercourse.24hours + Technical.run_20201120_isala_cross_6 + Technical.run_20210119_isala_cross_7 + Health.Antibiotic.3months + Technical.run_20201023_isala_cross_3 + Technical.run_2020121…	aldex2	2560	FALSE:2319, TRUE:241
Finegoldia	Sexual.partners.multiple	-0.34934	0.123603	-2.82632	0.004709	0.009631	0.07193	~Sexual.partners.multiple + Technical.run_20201030_isala_cross_4 + Technical.run_20201016_isala_cross_2 + Technical.libsize + Technical.run_20201009_isala_cross_1 + Technical.run_20201204_isala_cross_8 + Sexual.Intercourse.24hours + Technical.run_20201120_isala_cross_6 + Technical.run_20210119_isala_cross_7 + Health.Antibiotic.3months + Technical.run_20201023_isala_cross_3 + Technical.run_2020121…	ancombc	2560	FALSE:2319, TRUE:241
Finegoldia	Sexual.partners.multiple	-0.39569	0.142363	-2.77943	0.005445	0.02042	0.082846	~Sexual.partners.multiple + Technical.run_20201030_isala_cross_4 + Technical.run_20201016_isala_cross_2 + Technical.libsize + Technical.run_20201009_isala_cross_1 + Technical.run_20201204_isala_cross_8 + Sexual.Intercourse.24hours + Technical.run_20201120_isala_cross_6 + Technical.run_20210119_isala_cross_7 + Health.Antibiotic.3months + Technical.run_20201023_isala_cross_3 + Technical.run_2020121…	DESeq2	2560	FALSE:2319, TRUE:241
Finegoldia	Sexual.partners.multiple	-0.27531	0.008241	-1.21947	0.222776	0.323385	0.634441	~Sexual.partners.multiple + Technical.run_20201030_isala_cross_4 + Technical.run_20201016_isala_cross_2 + Technical.libsize + Technical.run_20201009_isala_cross_1 + Technical.run_20201204_isala_cross_8 + Sexual.Intercourse.24hours + Technical.run_20201120_isala_cross_6 + Technical.run_20210119_isala_cross_7 + Health.Antibiotic.3months + Technical.run_20201023_isala_cross_3 + Technical.run_2020121…	limma	2560	FALSE:2319, TRUE:241
Finegoldia	Sexual.partners.multiple	-0.11597	0.062116	-1.86706	0.062008	0.174398	0.422997	~Sexual.partners.multiple + Technical.run_20201030_isala_cross_4 + Technical.run_20201016_isala_cross_2 + Technical.libsize + Technical.run_20201009_isala_cross_1 + Technical.run_20201204_isala_cross_8 + Sexual.Intercourse.24hours + Technical.run_20201120_isala_cross_6 + Technical.run_20210119_isala_cross_7 + Health.Antibiotic.3months + Technical.run_20201023_isala_cross_3 + Technical.run_2020121…	lmclr	2560	FALSE:2319, TRUE:241
Finegoldia	Sexual.partners.multiple	-0.56701	0.205527		0.005843	0.011951	0.069388	~Sexual.partners.multiple + Technical.run_20201030_isala_cross_4 + Technical.run_20201016_isala_cross_2 + Technical.libsize + Technical.run_20201009_isala_cross_1 + Technical.run_20201204_isala_cross_8 + Sexual.Intercourse.24hours + Technical.run_20201120_isala_cross_6 + Technical.run_20210119_isala_cross_7 + Health.Antibiotic.3months + Technical.run_20201023_isala_cross_3 + Technical.run_2020121…	maaslin2	2560	FALSE:2319, TRUE:241
FM873692_g	Sexual.Intercourse.24hours	-0.55007	0.21054	-2.61386	0.04417	0.132511	0.519631	~Sexual.Intercourse.24hours + Technical.run_20201030_isala_cross_4 + Technical.run_20201016_isala_cross_2 + Technical.libsize + Technical.run_20201009_isala_cross_1 + Technical.run_20201204_isala_cross_8 + Technical.run_20201120_isala_cross_6 + Technical.run_20210119_isala_cross_7 + Health.Antibiotic.3months + Technical.run_20201023_isala_cross_3 + Technical.run_20201211_isala_cross_9 + General.A…	aldex2	3043	FALSE:2653, TRUE:390
FM873692_g	Sexual.Intercourse.24hours	-0.37361	0.067009	-5.57546	2.47e-08	1.59e-07	2.71e-06	~Sexual.Intercourse.24hours + Technical.run_20201030_isala_cross_4 + Technical.run_20201016_isala_cross_2 + Technical.libsize + Technical.run_20201009_isala_cross_1 + Technical.run_20201204_isala_cross_8 + Technical.run_20201120_isala_cross_6 + Technical.run_20210119_isala_cross_7 + Health.Antibiotic.3months + Technical.run_20201023_isala_cross_3 + Technical.run_20201211_isala_cross_9 + General.A…	ancombc	3043	FALSE:2653, TRUE:390
FM873692_g	Sexual.Intercourse.24hours	-2.13865	0.453026	-4.72081	2.35e-06	1.17e-05	0.000174	~Sexual.Intercourse.24hours + Technical.run_20201030_isala_cross_4 + Technical.run_20201016_isala_cross_2 + Technical.libsize + Technical.run_20201009_isala_cross_1 + Technical.run_20201204_isala_cross_8 + Technical.run_20201120_isala_cross_6 + Technical.run_20210119_isala_cross_7 + Health.Antibiotic.3months + Technical.run_20201023_isala_cross_3 + Technical.run_20201211_isala_cross_9 + General.A…	DESeq2	3043	FALSE:2653, TRUE:390
FM873692_g	Sexual.Intercourse.24hours	-0.4005	0.003414	-2.85836	0.004287	0.017537	0.080055	~Sexual.Intercourse.24hours + Technical.run_20201030_isala_cross_4 + Technical.run_20201016_isala_cross_2 + Technical.libsize + Technical.run_20201009_isala_cross_1 + Technical.run_20201204_isala_cross_8 + Technical.run_20201120_isala_cross_6 + Technical.run_20210119_isala_cross_7 + Health.Antibiotic.3months + Technical.run_20201023_isala_cross_3 + Technical.run_20201211_isala_cross_9 + General.A…	limma	3043	FALSE:2653, TRUE:390
FM873692_g	Sexual.Intercourse.24hours	-0.11206	0.054435	-2.05855	0.039622	0.121072	0.341384	~Sexual.Intercourse.24hours + Technical.run_20201030_isala_cross_4 + Technical.run_20201016_isala_cross_2 + Technical.libsize + Technical.run_20201009_isala_cross_1 + Technical.run_20201204_isala_cross_8 + Technical.run_20201120_isala_cross_6 + Technical.run_20210119_isala_cross_7 + Health.Antibiotic.3months + Technical.run_20201023_isala_cross_3 + Technical.run_20201211_isala_cross_9 + General.A…	lmclr	3043	FALSE:2653, TRUE:390
FM873692_g	Sexual.Intercourse.24hours	-0.53819	0.15678		0.000605	0.001946	0.014046	~Sexual.Intercourse.24hours + Technical.run_20201030_isala_cross_4 + Technical.run_20201016_isala_cross_2 + Technical.libsize + Technical.run_20201009_isala_cross_1 + Technical.run_20201204_isala_cross_8 + Technical.run_20201120_isala_cross_6 + Technical.run_20210119_isala_cross_7 + Health.Antibiotic.3months + Technical.run_20201023_isala_cross_3 + Technical.run_20201211_isala_cross_9 + General.A…	maaslin2	3043	FALSE:2653, TRUE:390
FM873692_g	Sexual.Intercourse.frequency	0.108148	0.079468	1.3641	0.236434	0.690648	0.736549	~Sexual.Intercourse.frequency + Technical.run_20201030_isala_cross_4 + Technical.run_20201016_isala_cross_2 + Technical.libsize + Technical.run_20201009_isala_cross_1 + Technical.run_20201204_isala_cross_8 + Sexual.Intercourse.24hours + Technical.run_20201120_isala_cross_6 + Technical.run_20210119_isala_cross_7 + Health.Antibiotic.3months + Technical.run_20201023_isala_cross_3 + Technical.run_202…	aldex2	2560
FM873692_g	Sexual.Intercourse.frequency	0.029485	0.029545	0.997965	0.318296	0.616846	0.794223	~Sexual.Intercourse.frequency + Technical.run_20201030_isala_cross_4 + Technical.run_20201016_isala_cross_2 + Technical.libsize + Technical.run_20201009_isala_cross_1 + Technical.run_20201204_isala_cross_8 + Sexual.Intercourse.24hours + Technical.run_20201120_isala_cross_6 + Technical.run_20210119_isala_cross_7 + Health.Antibiotic.3months + Technical.run_20201023_isala_cross_3 + Technical.run_202…	ancombc	2560
FM873692_g	Sexual.Intercourse.frequency	0.217876	0.163994	1.32856	0.183994	0.535158	0.606559	~Sexual.Intercourse.frequency + Technical.run_20201030_isala_cross_4 + Technical.run_20201016_isala_cross_2 + Technical.libsize + Technical.run_20201009_isala_cross_1 + Technical.run_20201204_isala_cross_8 + Sexual.Intercourse.24hours + Technical.run_20201120_isala_cross_6 + Technical.run_20210119_isala_cross_7 + Health.Antibiotic.3months + Technical.run_20201023_isala_cross_3 + Technical.run_202…	DESeq2	2560
FM873692_g	Sexual.Intercourse.frequency	0.107886	0.001433	1.99032	0.04666	0.262461	0.32213	~Sexual.Intercourse.frequency + Technical.run_20201030_isala_cross_4 + Technical.run_20201016_isala_cross_2 + Technical.libsize + Technical.run_20201009_isala_cross_1 + Technical.run_20201204_isala_cross_8 + Sexual.Intercourse.24hours + Technical.run_20201120_isala_cross_6 + Technical.run_20210119_isala_cross_7 + Health.Antibiotic.3months + Technical.run_20201023_isala_cross_3 + Technical.run_202…	limma	2560
FM873692_g	Sexual.Intercourse.frequency	0.002456	0.020881	0.117619	0.906378	0.966814	0.980348	~Sexual.Intercourse.frequency + Technical.run_20201030_isala_cross_4 + Technical.run_20201016_isala_cross_2 + Technical.libsize + Technical.run_20201009_isala_cross_1 + Technical.run_20201204_isala_cross_8 + Sexual.Intercourse.24hours + Technical.run_20201120_isala_cross_6 + Technical.run_20210119_isala_cross_7 + Health.Antibiotic.3months + Technical.run_20201023_isala_cross_3 + Technical.run_202…	lmclr	2560
FM873692_g	Sexual.Intercourse.frequency	0.135071	0.06007		0.024624	0.221616	0.174078	~Sexual.Intercourse.frequency + Technical.run_20201030_isala_cross_4 + Technical.run_20201016_isala_cross_2 + Technical.libsize + Technical.run_20201009_isala_cross_1 + Technical.run_20201204_isala_cross_8 + Sexual.Intercourse.24hours + Technical.run_20201120_isala_cross_6 + Technical.run_20210119_isala_cross_7 + Health.Antibiotic.3months + Technical.run_20201023_isala_cross_3 + Technical.run_202…	maaslin2	2560
FM873692_g	Sexual.partner.man	0.148802	0.517721	0.288085	0.561711	0.706307	0.736549	~Sexual.partner.man + Technical.run_20201030_isala_cross_4 + Technical.run_20201016_isala_cross_2 + Technical.libsize + Technical.run_20201009_isala_cross_1 + Technical.run_20201204_isala_cross_8 + Sexual.Intercourse.24hours + Technical.run_20201120_isala_cross_6 + Technical.run_20210119_isala_cross_7 + Health.Antibiotic.3months + Technical.run_20201023_isala_cross_3 + Technical.run_20201211_isal…	aldex2	2375	FALSE:58, TRUE:2317
FM873692_g	Sexual.partner.man	-0.04052	0.196445	-0.20628	0.83657	0.966422	0.980044	~Sexual.partner.man + Technical.run_20201030_isala_cross_4 + Technical.run_20201016_isala_cross_2 + Technical.libsize + Technical.run_20201009_isala_cross_1 + Technical.run_20201204_isala_cross_8 + Sexual.Intercourse.24hours + Technical.run_20201120_isala_cross_6 + Technical.run_20210119_isala_cross_7 + Health.Antibiotic.3months + Technical.run_20201023_isala_cross_3 + Technical.run_20201211_isal…	ancombc	2375	FALSE:58, TRUE:2317
FM873692_g	Sexual.partner.man	0.435679	1.07248	0.406233	0.684571	0.952942	0.917668	~Sexual.partner.man + Technical.run_20201030_isala_cross_4 + Technical.run_20201016_isala_cross_2 + Technical.libsize + Technical.run_20201009_isala_cross_1 + Technical.run_20201204_isala_cross_8 + Sexual.Intercourse.24hours + Technical.run_20201120_isala_cross_6 + Technical.run_20210119_isala_cross_7 + Health.Antibiotic.3months + Technical.run_20201023_isala_cross_3 + Technical.run_20201211_isal…	DESeq2	2375	FALSE:58, TRUE:2317
FM873692_g	Sexual.partner.man	0.484975	0.009506	1.40648	0.159709	0.342233	0.560485	~Sexual.partner.man + Technical.run_20201030_isala_cross_4 + Technical.run_20201016_isala_cross_2 + Technical.libsize + Technical.run_20201009_isala_cross_1 + Technical.run_20201204_isala_cross_8 + Sexual.Intercourse.24hours + Technical.run_20201120_isala_cross_6 + Technical.run_20210119_isala_cross_7 + Health.Antibiotic.3months + Technical.run_20201023_isala_cross_3 + Technical.run_20201211_isal…	limma	2375	FALSE:58, TRUE:2317
FM873692_g	Sexual.partner.man	0.089741	0.141404	0.63464	0.525725	0.732902	0.877891	~Sexual.partner.man + Technical.run_20201030_isala_cross_4 + Technical.run_20201016_isala_cross_2 + Technical.libsize + Technical.run_20201009_isala_cross_1 + Technical.run_20201204_isala_cross_8 + Sexual.Intercourse.24hours + Technical.run_20201120_isala_cross_6 + Technical.run_20210119_isala_cross_7 + Health.Antibiotic.3months + Technical.run_20201023_isala_cross_3 + Technical.run_20201211_isal…	lmclr	2375	FALSE:58, TRUE:2317
FM873692_g	Sexual.partner.man	0.223097	0.389777		0.567126	0.773354	0.83682	~Sexual.partner.man + Technical.run_20201030_isala_cross_4 + Technical.run_20201016_isala_cross_2 + Technical.libsize + Technical.run_20201009_isala_cross_1 + Technical.run_20201204_isala_cross_8 + Sexual.Intercourse.24hours + Technical.run_20201120_isala_cross_6 + Technical.run_20210119_isala_cross_7 + Health.Antibiotic.3months + Technical.run_20201023_isala_cross_3 + Technical.run_20201211_isal…	maaslin2	2375	FALSE:58, TRUE:2317
FM873692_g	Sexual.partners.monogamous	0.406613	0.195526	2.079	0.105458	0.527288	0.736549	~Sexual.partners.monogamous + Technical.run_20201030_isala_cross_4 + Technical.run_20201016_isala_cross_2 + Technical.libsize + Technical.run_20201009_isala_cross_1 + Technical.run_20201204_isala_cross_8 + Sexual.Intercourse.24hours + Technical.run_20201120_isala_cross_6 + Technical.run_20210119_isala_cross_7 + Health.Antibiotic.3months + Technical.run_20201023_isala_cross_3 + Technical.run_20201…	aldex2	2802	FALSE:483, TRUE:2319
FM873692_g	Sexual.partners.monogamous	0.271197	0.074586	3.63604	0.000277	0.006229	0.009031	~Sexual.partners.monogamous + Technical.run_20201030_isala_cross_4 + Technical.run_20201016_isala_cross_2 + Technical.libsize + Technical.run_20201009_isala_cross_1 + Technical.run_20201204_isala_cross_8 + Sexual.Intercourse.24hours + Technical.run_20201120_isala_cross_6 + Technical.run_20210119_isala_cross_7 + Health.Antibiotic.3months + Technical.run_20201023_isala_cross_3 + Technical.run_20201…	ancombc	2802	FALSE:483, TRUE:2319
FM873692_g	Sexual.partners.monogamous	0.354046	0.419394	0.844186	0.398565	0.578562	0.794265	~Sexual.partners.monogamous + Technical.run_20201030_isala_cross_4 + Technical.run_20201016_isala_cross_2 + Technical.libsize + Technical.run_20201009_isala_cross_1 + Technical.run_20201204_isala_cross_8 + Sexual.Intercourse.24hours + Technical.run_20201120_isala_cross_6 + Technical.run_20210119_isala_cross_7 + Health.Antibiotic.3months + Technical.run_20201023_isala_cross_3 + Technical.run_20201…	DESeq2	2802	FALSE:483, TRUE:2319
FM873692_g	Sexual.partners.monogamous	0.694649	0.003371	5.22863	1.83e-07	4.12e-06	2.91e-05	~Sexual.partners.monogamous + Technical.run_20201030_isala_cross_4 + Technical.run_20201016_isala_cross_2 + Technical.libsize + Technical.run_20201009_isala_cross_1 + Technical.run_20201204_isala_cross_8 + Sexual.Intercourse.24hours + Technical.run_20201120_isala_cross_6 + Technical.run_20210119_isala_cross_7 + Health.Antibiotic.3months + Technical.run_20201023_isala_cross_3 + Technical.run_20201…	limma	2802	FALSE:483, TRUE:2319
FM873692_g	Sexual.partners.monogamous	0.055086	0.051911	1.06117	0.288706	0.465922	0.77885	~Sexual.partners.monogamous + Technical.run_20201030_isala_cross_4 + Technical.run_20201016_isala_cross_2 + Technical.libsize + Technical.run_20201009_isala_cross_1 + Technical.run_20201204_isala_cross_8 + Sexual.Intercourse.24hours + Technical.run_20201120_isala_cross_6 + Technical.run_20210119_isala_cross_7 + Health.Antibiotic.3months + Technical.run_20201023_isala_cross_3 + Technical.run_20201…	lmclr	2802	FALSE:483, TRUE:2319
FM873692_g	Sexual.partners.monogamous	0.454031	0.14574		0.001856	0.012816	0.032748	~Sexual.partners.monogamous + Technical.run_20201030_isala_cross_4 + Technical.run_20201016_isala_cross_2 + Technical.libsize + Technical.run_20201009_isala_cross_1 + Technical.run_20201204_isala_cross_8 + Sexual.Intercourse.24hours + Technical.run_20201120_isala_cross_6 + Technical.run_20210119_isala_cross_7 + Health.Antibiotic.3months + Technical.run_20201023_isala_cross_3 + Technical.run_20201…	maaslin2	2802	FALSE:483, TRUE:2319
FM873692_g	Sexual.partners.multiple	-0.04145	0.264895	-0.15766	0.591743	0.619266	0.736549	~Sexual.partners.multiple + Technical.run_20201030_isala_cross_4 + Technical.run_20201016_isala_cross_2 + Technical.libsize + Technical.run_20201009_isala_cross_1 + Technical.run_20201204_isala_cross_8 + Sexual.Intercourse.24hours + Technical.run_20201120_isala_cross_6 + Technical.run_20210119_isala_cross_7 + Health.Antibiotic.3months + Technical.run_20201023_isala_cross_3 + Technical.run_2020121…	aldex2	2560	FALSE:2319, TRUE:241
FM873692_g	Sexual.partners.multiple	-0.02616	0.09939	-0.26323	0.792377	0.848975	0.974932	~Sexual.partners.multiple + Technical.run_20201030_isala_cross_4 + Technical.run_20201016_isala_cross_2 + Technical.libsize + Technical.run_20201009_isala_cross_1 + Technical.run_20201204_isala_cross_8 + Sexual.Intercourse.24hours + Technical.run_20201120_isala_cross_6 + Technical.run_20210119_isala_cross_7 + Health.Antibiotic.3months + Technical.run_20201023_isala_cross_3 + Technical.run_2020121…	ancombc	2560	FALSE:2319, TRUE:241
FM873692_g	Sexual.partners.multiple	-0.0312	0.545023	-0.05725	0.954345	0.97337	0.990821	~Sexual.partners.multiple + Technical.run_20201030_isala_cross_4 + Technical.run_20201016_isala_cross_2 + Technical.libsize + Technical.run_20201009_isala_cross_1 + Technical.run_20201204_isala_cross_8 + Sexual.Intercourse.24hours + Technical.run_20201120_isala_cross_6 + Technical.run_20210119_isala_cross_7 + Health.Antibiotic.3months + Technical.run_20201023_isala_cross_3 + Technical.run_2020121…	DESeq2	2560	FALSE:2319, TRUE:241
FM873692_g	Sexual.partners.multiple	-0.18836	0.004756	-1.04495	0.296142	0.391953	0.707302	~Sexual.partners.multiple + Technical.run_20201030_isala_cross_4 + Technical.run_20201016_isala_cross_2 + Technical.libsize + Technical.run_20201009_isala_cross_1 + Technical.run_20201204_isala_cross_8 + Sexual.Intercourse.24hours + Technical.run_20201120_isala_cross_6 + Technical.run_20210119_isala_cross_7 + Health.Antibiotic.3months + Technical.run_20201023_isala_cross_3 + Technical.run_2020121…	limma	2560	FALSE:2319, TRUE:241
FM873692_g	Sexual.partners.multiple	-0.04332	0.069301	-0.62508	0.531973	0.683965	0.878716	~Sexual.partners.multiple + Technical.run_20201030_isala_cross_4 + Technical.run_20201016_isala_cross_2 + Technical.libsize + Technical.run_20201009_isala_cross_1 + Technical.run_20201204_isala_cross_8 + Sexual.Intercourse.24hours + Technical.run_20201120_isala_cross_6 + Technical.run_20210119_isala_cross_7 + Health.Antibiotic.3months + Technical.run_20201023_isala_cross_3 + Technical.run_2020121…	lmclr	2560	FALSE:2319, TRUE:241
FM873692_g	Sexual.partners.multiple	-0.03587	0.199572		0.857385	0.897263	0.951549	~Sexual.partners.multiple + Technical.run_20201030_isala_cross_4 + Technical.run_20201016_isala_cross_2 + Technical.libsize + Technical.run_20201009_isala_cross_1 + Technical.run_20201204_isala_cross_8 + Sexual.Intercourse.24hours + Technical.run_20201120_isala_cross_6 + Technical.run_20210119_isala_cross_7 + Health.Antibiotic.3months + Technical.run_20201023_isala_cross_3 + Technical.run_2020121…	maaslin2	2560	FALSE:2319, TRUE:241
Fusobacterium	Sexual.Intercourse.24hours	0.208995	0.238663	0.874847	0.423234	0.556278	0.736549	~Sexual.Intercourse.24hours + Technical.run_20201030_isala_cross_4 + Technical.run_20201016_isala_cross_2 + Technical.libsize + Technical.run_20201009_isala_cross_1 + Technical.run_20201204_isala_cross_8 + Technical.run_20201120_isala_cross_6 + Technical.run_20210119_isala_cross_7 + Health.Antibiotic.3months + Technical.run_20201023_isala_cross_3 + Technical.run_20201211_isala_cross_9 + General.A…	aldex2	3043	FALSE:2653, TRUE:390
Fusobacterium	Sexual.Intercourse.24hours	-0.04568	0.092397	-0.49434	0.621065	0.698698	0.937398	~Sexual.Intercourse.24hours + Technical.run_20201030_isala_cross_4 + Technical.run_20201016_isala_cross_2 + Technical.libsize + Technical.run_20201009_isala_cross_1 + Technical.run_20201204_isala_cross_8 + Technical.run_20201120_isala_cross_6 + Technical.run_20210119_isala_cross_7 + Health.Antibiotic.3months + Technical.run_20201023_isala_cross_3 + Technical.run_20201211_isala_cross_9 + General.A…	ancombc	3043	FALSE:2653, TRUE:390
Fusobacterium	Sexual.Intercourse.24hours	-0.07026	0.318714	-0.22044	0.825529	0.884495	0.958823	~Sexual.Intercourse.24hours + Technical.run_20201030_isala_cross_4 + Technical.run_20201016_isala_cross_2 + Technical.libsize + Technical.run_20201009_isala_cross_1 + Technical.run_20201204_isala_cross_8 + Technical.run_20201120_isala_cross_6 + Technical.run_20210119_isala_cross_7 + Health.Antibiotic.3months + Technical.run_20201023_isala_cross_3 + Technical.run_20201211_isala_cross_9 + General.A…	DESeq2	3043	FALSE:2653, TRUE:390
Fusobacterium	Sexual.Intercourse.24hours	0.264536	0.003806	1.7161	0.086244	0.161708	0.425203	~Sexual.Intercourse.24hours + Technical.run_20201030_isala_cross_4 + Technical.run_20201016_isala_cross_2 + Technical.libsize + Technical.run_20201009_isala_cross_1 + Technical.run_20201204_isala_cross_8 + Technical.run_20201120_isala_cross_6 + Technical.run_20210119_isala_cross_7 + Health.Antibiotic.3months + Technical.run_20201023_isala_cross_3 + Technical.run_20201211_isala_cross_9 + General.A…	limma	3043	FALSE:2653, TRUE:390
Fusobacterium	Sexual.Intercourse.24hours	-0.01056	0.054104	-0.1952	0.845251	0.876851	0.968501	~Sexual.Intercourse.24hours + Technical.run_20201030_isala_cross_4 + Technical.run_20201016_isala_cross_2 + Technical.libsize + Technical.run_20201009_isala_cross_1 + Technical.run_20201204_isala_cross_8 + Technical.run_20201120_isala_cross_6 + Technical.run_20210119_isala_cross_7 + Health.Antibiotic.3months + Technical.run_20201023_isala_cross_3 + Technical.run_20201211_isala_cross_9 + General.A…	lmclr	3043	FALSE:2653, TRUE:390
Fusobacterium	Sexual.Intercourse.24hours	0.201327	0.155873		0.196591	0.294886	0.534927	~Sexual.Intercourse.24hours + Technical.run_20201030_isala_cross_4 + Technical.run_20201016_isala_cross_2 + Technical.libsize + Technical.run_20201009_isala_cross_1 + Technical.run_20201204_isala_cross_8 + Technical.run_20201120_isala_cross_6 + Technical.run_20210119_isala_cross_7 + Health.Antibiotic.3months + Technical.run_20201023_isala_cross_3 + Technical.run_20201211_isala_cross_9 + General.A…	maaslin2	3043	FALSE:2653, TRUE:390
Fusobacterium	Sexual.Intercourse.frequency	-0.03355	0.089659	-0.37644	0.577106	0.690648	0.736549	~Sexual.Intercourse.frequency + Technical.run_20201030_isala_cross_4 + Technical.run_20201016_isala_cross_2 + Technical.libsize + Technical.run_20201009_isala_cross_1 + Technical.run_20201204_isala_cross_8 + Sexual.Intercourse.24hours + Technical.run_20201120_isala_cross_6 + Technical.run_20210119_isala_cross_7 + Health.Antibiotic.3months + Technical.run_20201023_isala_cross_3 + Technical.run_202…	aldex2	2560
Fusobacterium	Sexual.Intercourse.frequency	-0.03394	0.034436	-0.98565	0.324304	0.616846	0.800848	~Sexual.Intercourse.frequency + Technical.run_20201030_isala_cross_4 + Technical.run_20201016_isala_cross_2 + Technical.libsize + Technical.run_20201009_isala_cross_1 + Technical.run_20201204_isala_cross_8 + Sexual.Intercourse.24hours + Technical.run_20201120_isala_cross_6 + Technical.run_20210119_isala_cross_7 + Health.Antibiotic.3months + Technical.run_20201023_isala_cross_3 + Technical.run_202…	ancombc	2560
Fusobacterium	Sexual.Intercourse.frequency	-0.09553	0.120065	-0.79565	0.426235	0.689634	0.809232	~Sexual.Intercourse.frequency + Technical.run_20201030_isala_cross_4 + Technical.run_20201016_isala_cross_2 + Technical.libsize + Technical.run_20201009_isala_cross_1 + Technical.run_20201204_isala_cross_8 + Sexual.Intercourse.24hours + Technical.run_20201120_isala_cross_6 + Technical.run_20210119_isala_cross_7 + Health.Antibiotic.3months + Technical.run_20201023_isala_cross_3 + Technical.run_202…	DESeq2	2560
Fusobacterium	Sexual.Intercourse.frequency	-0.023	0.001515	-0.40466	0.68576	0.884523	0.920307	~Sexual.Intercourse.frequency + Technical.run_20201030_isala_cross_4 + Technical.run_20201016_isala_cross_2 + Technical.libsize + Technical.run_20201009_isala_cross_1 + Technical.run_20201204_isala_cross_8 + Sexual.Intercourse.24hours + Technical.run_20201120_isala_cross_6 + Technical.run_20210119_isala_cross_7 + Health.Antibiotic.3months + Technical.run_20201023_isala_cross_3 + Technical.run_202…	limma	2560
Fusobacterium	Sexual.Intercourse.frequency	0.003696	0.020533	0.180017	0.857154	0.964298	0.97009	~Sexual.Intercourse.frequency + Technical.run_20201030_isala_cross_4 + Technical.run_20201016_isala_cross_2 + Technical.libsize + Technical.run_20201009_isala_cross_1 + Technical.run_20201204_isala_cross_8 + Sexual.Intercourse.24hours + Technical.run_20201120_isala_cross_6 + Technical.run_20210119_isala_cross_7 + Health.Antibiotic.3months + Technical.run_20201023_isala_cross_3 + Technical.run_202…	lmclr	2560
Fusobacterium	Sexual.Intercourse.frequency	-0.03447	0.058198		0.553681	0.732814	0.828871	~Sexual.Intercourse.frequency + Technical.run_20201030_isala_cross_4 + Technical.run_20201016_isala_cross_2 + Technical.libsize + Technical.run_20201009_isala_cross_1 + Technical.run_20201204_isala_cross_8 + Sexual.Intercourse.24hours + Technical.run_20201120_isala_cross_6 + Technical.run_20210119_isala_cross_7 + Health.Antibiotic.3months + Technical.run_20201023_isala_cross_3 + Technical.run_202…	maaslin2	2560
Fusobacterium	Sexual.partner.man	0.133005	0.57751	0.231621	0.594744	0.706307	0.736549	~Sexual.partner.man + Technical.run_20201030_isala_cross_4 + Technical.run_20201016_isala_cross_2 + Technical.libsize + Technical.run_20201009_isala_cross_1 + Technical.run_20201204_isala_cross_8 + Sexual.Intercourse.24hours + Technical.run_20201120_isala_cross_6 + Technical.run_20210119_isala_cross_7 + Health.Antibiotic.3months + Technical.run_20201023_isala_cross_3 + Technical.run_20201211_isal…	aldex2	2375	FALSE:58, TRUE:2317
Fusobacterium	Sexual.partner.man	-0.01739	0.209494	-0.08302	0.933832	0.977267	0.998094	~Sexual.partner.man + Technical.run_20201030_isala_cross_4 + Technical.run_20201016_isala_cross_2 + Technical.libsize + Technical.run_20201009_isala_cross_1 + Technical.run_20201204_isala_cross_8 + Sexual.Intercourse.24hours + Technical.run_20201120_isala_cross_6 + Technical.run_20210119_isala_cross_7 + Health.Antibiotic.3months + Technical.run_20201023_isala_cross_3 + Technical.run_20201211_isal…	ancombc	2375	FALSE:58, TRUE:2317
Fusobacterium	Sexual.partner.man	0.769131	0.778263	0.988266	0.323023	0.807556	0.742124	~Sexual.partner.man + Technical.run_20201030_isala_cross_4 + Technical.run_20201016_isala_cross_2 + Technical.libsize + Technical.run_20201009_isala_cross_1 + Technical.run_20201204_isala_cross_8 + Sexual.Intercourse.24hours + Technical.run_20201120_isala_cross_6 + Technical.run_20210119_isala_cross_7 + Health.Antibiotic.3months + Technical.run_20201023_isala_cross_3 + Technical.run_20201211_isal…	DESeq2	2375	FALSE:58, TRUE:2317
Fusobacterium	Sexual.partner.man	0.2482	0.010057	0.686757	0.492301	0.668866	0.844818	~Sexual.partner.man + Technical.run_20201030_isala_cross_4 + Technical.run_20201016_isala_cross_2 + Technical.libsize + Technical.run_20201009_isala_cross_1 + Technical.run_20201204_isala_cross_8 + Sexual.Intercourse.24hours + Technical.run_20201120_isala_cross_6 + Technical.run_20210119_isala_cross_7 + Health.Antibiotic.3months + Technical.run_20201023_isala_cross_3 + Technical.run_20201211_isal…	limma	2375	FALSE:58, TRUE:2317
Fusobacterium	Sexual.partner.man	0.103976	0.134842	0.771092	0.44073	0.732902	0.863746	~Sexual.partner.man + Technical.run_20201030_isala_cross_4 + Technical.run_20201016_isala_cross_2 + Technical.libsize + Technical.run_20201009_isala_cross_1 + Technical.run_20201204_isala_cross_8 + Sexual.Intercourse.24hours + Technical.run_20201120_isala_cross_6 + Technical.run_20210119_isala_cross_7 + Health.Antibiotic.3months + Technical.run_20201023_isala_cross_3 + Technical.run_20201211_isal…	lmclr	2375	FALSE:58, TRUE:2317
Fusobacterium	Sexual.partner.man	0.126864	0.374389		0.734748	0.849009	0.907652	~Sexual.partner.man + Technical.run_20201030_isala_cross_4 + Technical.run_20201016_isala_cross_2 + Technical.libsize + Technical.run_20201009_isala_cross_1 + Technical.run_20201204_isala_cross_8 + Sexual.Intercourse.24hours + Technical.run_20201120_isala_cross_6 + Technical.run_20210119_isala_cross_7 + Health.Antibiotic.3months + Technical.run_20201023_isala_cross_3 + Technical.run_20201211_isal…	maaslin2	2375	FALSE:58, TRUE:2317
Fusobacterium	Sexual.partners.monogamous	-0.07185	0.222088	-0.32272	0.616602	0.692908	0.736549	~Sexual.partners.monogamous + Technical.run_20201030_isala_cross_4 + Technical.run_20201016_isala_cross_2 + Technical.libsize + Technical.run_20201009_isala_cross_1 + Technical.run_20201204_isala_cross_8 + Sexual.Intercourse.24hours + Technical.run_20201120_isala_cross_6 + Technical.run_20210119_isala_cross_7 + Health.Antibiotic.3months + Technical.run_20201023_isala_cross_3 + Technical.run_20201…	aldex2	2802	FALSE:483, TRUE:2319
Fusobacterium	Sexual.partners.monogamous	0.066444	0.084272	0.788448	0.430434	0.667915	0.859853	~Sexual.partners.monogamous + Technical.run_20201030_isala_cross_4 + Technical.run_20201016_isala_cross_2 + Technical.libsize + Technical.run_20201009_isala_cross_1 + Technical.run_20201204_isala_cross_8 + Sexual.Intercourse.24hours + Technical.run_20201120_isala_cross_6 + Technical.run_20210119_isala_cross_7 + Health.Antibiotic.3months + Technical.run_20201023_isala_cross_3 + Technical.run_20201…	ancombc	2802	FALSE:483, TRUE:2319
Fusobacterium	Sexual.partners.monogamous	-0.17431	0.295453	-0.58999	0.555197	0.708301	0.87303	~Sexual.partners.monogamous + Technical.run_20201030_isala_cross_4 + Technical.run_20201016_isala_cross_2 + Technical.libsize + Technical.run_20201009_isala_cross_1 + Technical.run_20201204_isala_cross_8 + Sexual.Intercourse.24hours + Technical.run_20201120_isala_cross_6 + Technical.run_20210119_isala_cross_7 + Health.Antibiotic.3months + Technical.run_20201023_isala_cross_3 + Technical.run_20201…	DESeq2	2802	FALSE:483, TRUE:2319
Fusobacterium	Sexual.partners.monogamous	0.252672	0.003617	1.79378	0.072955	0.142737	0.392631	~Sexual.partners.monogamous + Technical.run_20201030_isala_cross_4 + Technical.run_20201016_isala_cross_2 + Technical.libsize + Technical.run_20201009_isala_cross_1 + Technical.run_20201204_isala_cross_8 + Sexual.Intercourse.24hours + Technical.run_20201120_isala_cross_6 + Technical.run_20210119_isala_cross_7 + Health.Antibiotic.3months + Technical.run_20201023_isala_cross_3 + Technical.run_20201…	limma	2802	FALSE:483, TRUE:2319
Fusobacterium	Sexual.partners.monogamous	-0.0334	0.049861	-0.66981	0.503036	0.628795	0.874292	~Sexual.partners.monogamous + Technical.run_20201030_isala_cross_4 + Technical.run_20201016_isala_cross_2 + Technical.libsize + Technical.run_20201009_isala_cross_1 + Technical.run_20201204_isala_cross_8 + Sexual.Intercourse.24hours + Technical.run_20201120_isala_cross_6 + Technical.run_20210119_isala_cross_7 + Health.Antibiotic.3months + Technical.run_20201023_isala_cross_3 + Technical.run_20201…	lmclr	2802	FALSE:483, TRUE:2319
Fusobacterium	Sexual.partners.monogamous	-0.10116	0.144105		0.482728	0.60341	0.792349	~Sexual.partners.monogamous + Technical.run_20201030_isala_cross_4 + Technical.run_20201016_isala_cross_2 + Technical.libsize + Technical.run_20201009_isala_cross_1 + Technical.run_20201204_isala_cross_8 + Sexual.Intercourse.24hours + Technical.run_20201120_isala_cross_6 + Technical.run_20210119_isala_cross_7 + Health.Antibiotic.3months + Technical.run_20201023_isala_cross_3 + Technical.run_20201…	maaslin2	2802	FALSE:483, TRUE:2319
Fusobacterium	Sexual.partners.multiple	0.272758	0.297233	0.91831	0.39827	0.527122	0.736549	~Sexual.partners.multiple + Technical.run_20201030_isala_cross_4 + Technical.run_20201016_isala_cross_2 + Technical.libsize + Technical.run_20201009_isala_cross_1 + Technical.run_20201204_isala_cross_8 + Sexual.Intercourse.24hours + Technical.run_20201120_isala_cross_6 + Technical.run_20210119_isala_cross_7 + Health.Antibiotic.3months + Technical.run_20201023_isala_cross_3 + Technical.run_2020121…	aldex2	2560	FALSE:2319, TRUE:241
Fusobacterium	Sexual.partners.multiple	0.152597	0.119431	1.2777	0.201355	0.2665	0.672146	~Sexual.partners.multiple + Technical.run_20201030_isala_cross_4 + Technical.run_20201016_isala_cross_2 + Technical.libsize + Technical.run_20201009_isala_cross_1 + Technical.run_20201204_isala_cross_8 + Sexual.Intercourse.24hours + Technical.run_20201120_isala_cross_6 + Technical.run_20210119_isala_cross_7 + Health.Antibiotic.3months + Technical.run_20201023_isala_cross_3 + Technical.run_2020121…	ancombc	2560	FALSE:2319, TRUE:241
Fusobacterium	Sexual.partners.multiple	0.590068	0.397384	1.48488	0.137575	0.257953	0.533314	~Sexual.partners.multiple + Technical.run_20201030_isala_cross_4 + Technical.run_20201016_isala_cross_2 + Technical.libsize + Technical.run_20201009_isala_cross_1 + Technical.run_20201204_isala_cross_8 + Sexual.Intercourse.24hours + Technical.run_20201120_isala_cross_6 + Technical.run_20210119_isala_cross_7 + Health.Antibiotic.3months + Technical.run_20201023_isala_cross_3 + Technical.run_2020121…	DESeq2	2560	FALSE:2319, TRUE:241
Fusobacterium	Sexual.partners.multiple	0.075809	0.005099	0.39582	0.69227	0.759809	0.921629	~Sexual.partners.multiple + Technical.run_20201030_isala_cross_4 + Technical.run_20201016_isala_cross_2 + Technical.libsize + Technical.run_20201009_isala_cross_1 + Technical.run_20201204_isala_cross_8 + Sexual.Intercourse.24hours + Technical.run_20201120_isala_cross_6 + Technical.run_20210119_isala_cross_7 + Health.Antibiotic.3months + Technical.run_20201023_isala_cross_3 + Technical.run_2020121…	limma	2560	FALSE:2319, TRUE:241
Fusobacterium	Sexual.partners.multiple	0.082319	0.068132	1.20823	0.227073	0.438774	0.721502	~Sexual.partners.multiple + Technical.run_20201030_isala_cross_4 + Technical.run_20201016_isala_cross_2 + Technical.libsize + Technical.run_20201009_isala_cross_1 + Technical.run_20201204_isala_cross_8 + Sexual.Intercourse.24hours + Technical.run_20201120_isala_cross_6 + Technical.run_20210119_isala_cross_7 + Health.Antibiotic.3months + Technical.run_20201023_isala_cross_3 + Technical.run_2020121…	lmclr	2560	FALSE:2319, TRUE:241
Fusobacterium	Sexual.partners.multiple	0.260772	0.193109		0.177012	0.24138	0.507787	~Sexual.partners.multiple + Technical.run_20201030_isala_cross_4 + Technical.run_20201016_isala_cross_2 + Technical.libsize + Technical.run_20201009_isala_cross_1 + Technical.run_20201204_isala_cross_8 + Sexual.Intercourse.24hours + Technical.run_20201120_isala_cross_6 + Technical.run_20210119_isala_cross_7 + Health.Antibiotic.3months + Technical.run_20201023_isala_cross_3 + Technical.run_2020121…	maaslin2	2560	FALSE:2319, TRUE:241
Gardnerella	Sexual.Intercourse.24hours	0.223381	0.366378	0.609851	0.552648	0.653657	0.736549	~Sexual.Intercourse.24hours + Technical.run_20201030_isala_cross_4 + Technical.run_20201016_isala_cross_2 + Technical.libsize + Technical.run_20201009_isala_cross_1 + Technical.run_20201204_isala_cross_8 + Technical.run_20201120_isala_cross_6 + Technical.run_20210119_isala_cross_7 + Health.Antibiotic.3months + Technical.run_20201023_isala_cross_3 + Technical.run_20201211_isala_cross_9 + General.A…	aldex2	3043	FALSE:2653, TRUE:390
Gardnerella	Sexual.Intercourse.24hours	-0.03059	0.194101	-0.15762	0.874755	0.894636	0.988278	~Sexual.Intercourse.24hours + Technical.run_20201030_isala_cross_4 + Technical.run_20201016_isala_cross_2 + Technical.libsize + Technical.run_20201009_isala_cross_1 + Technical.run_20201204_isala_cross_8 + Technical.run_20201120_isala_cross_6 + Technical.run_20210119_isala_cross_7 + Health.Antibiotic.3months + Technical.run_20201023_isala_cross_3 + Technical.run_20201211_isala_cross_9 + General.A…	ancombc	3043	FALSE:2653, TRUE:390
Gardnerella	Sexual.Intercourse.24hours	-0.35457	0.297789	-1.19067	0.233784	0.318796	0.662254	~Sexual.Intercourse.24hours + Technical.run_20201030_isala_cross_4 + Technical.run_20201016_isala_cross_2 + Technical.libsize + Technical.run_20201009_isala_cross_1 + Technical.run_20201204_isala_cross_8 + Technical.run_20201120_isala_cross_6 + Technical.run_20210119_isala_cross_7 + Health.Antibiotic.3months + Technical.run_20201023_isala_cross_3 + Technical.run_20201211_isala_cross_9 + General.A…	DESeq2	3043	FALSE:2653, TRUE:390
Gardnerella	Sexual.Intercourse.24hours	-0.06418	0.005854	-0.19417	0.846056	0.865284	0.961744	~Sexual.Intercourse.24hours + Technical.run_20201030_isala_cross_4 + Technical.run_20201016_isala_cross_2 + Technical.libsize + Technical.run_20201009_isala_cross_1 + Technical.run_20201204_isala_cross_8 + Technical.run_20201120_isala_cross_6 + Technical.run_20210119_isala_cross_7 + Health.Antibiotic.3months + Technical.run_20201023_isala_cross_3 + Technical.run_20201211_isala_cross_9 + General.A…	limma	3043	FALSE:2653, TRUE:390
Gardnerella	Sexual.Intercourse.24hours	-0.06602	0.054428	-1.21302	0.225216	0.391938	0.720471	~Sexual.Intercourse.24hours + Technical.run_20201030_isala_cross_4 + Technical.run_20201016_isala_cross_2 + Technical.libsize + Technical.run_20201009_isala_cross_1 + Technical.run_20201204_isala_cross_8 + Technical.run_20201120_isala_cross_6 + Technical.run_20210119_isala_cross_7 + Health.Antibiotic.3months + Technical.run_20201023_isala_cross_3 + Technical.run_20201211_isala_cross_9 + General.A…	lmclr	3043	FALSE:2653, TRUE:390
Gardnerella	Sexual.Intercourse.24hours	0.266551	0.320143		0.405135	0.520888	0.740122	~Sexual.Intercourse.24hours + Technical.run_20201030_isala_cross_4 + Technical.run_20201016_isala_cross_2 + Technical.libsize + Technical.run_20201009_isala_cross_1 + Technical.run_20201204_isala_cross_8 + Technical.run_20201120_isala_cross_6 + Technical.run_20210119_isala_cross_7 + Health.Antibiotic.3months + Technical.run_20201023_isala_cross_3 + Technical.run_20201211_isala_cross_9 + General.A…	maaslin2	3043	FALSE:2653, TRUE:390
Gardnerella	Sexual.Intercourse.frequency	0.161865	0.137973	1.17305	0.263352	0.690648	0.736549	~Sexual.Intercourse.frequency + Technical.run_20201030_isala_cross_4 + Technical.run_20201016_isala_cross_2 + Technical.libsize + Technical.run_20201009_isala_cross_1 + Technical.run_20201204_isala_cross_8 + Sexual.Intercourse.24hours + Technical.run_20201120_isala_cross_6 + Technical.run_20210119_isala_cross_7 + Health.Antibiotic.3months + Technical.run_20201023_isala_cross_3 + Technical.run_202…	aldex2	2560
Gardnerella	Sexual.Intercourse.frequency	0.07322	0.073387	0.997723	0.318414	0.616846	0.794223	~Sexual.Intercourse.frequency + Technical.run_20201030_isala_cross_4 + Technical.run_20201016_isala_cross_2 + Technical.libsize + Technical.run_20201009_isala_cross_1 + Technical.run_20201204_isala_cross_8 + Sexual.Intercourse.24hours + Technical.run_20201120_isala_cross_6 + Technical.run_20210119_isala_cross_7 + Health.Antibiotic.3months + Technical.run_20201023_isala_cross_3 + Technical.run_202…	ancombc	2560
Gardnerella	Sexual.Intercourse.frequency	-0.23418	0.110146	-2.12608	0.033496	0.241433	0.25637	~Sexual.Intercourse.frequency + Technical.run_20201030_isala_cross_4 + Technical.run_20201016_isala_cross_2 + Technical.libsize + Technical.run_20201009_isala_cross_1 + Technical.run_20201204_isala_cross_8 + Sexual.Intercourse.24hours + Technical.run_20201120_isala_cross_6 + Technical.run_20210119_isala_cross_7 + Health.Antibiotic.3months + Technical.run_20201023_isala_cross_3 + Technical.run_202…	DESeq2	2560
Gardnerella	Sexual.Intercourse.frequency	0.034734	0.002295	0.291502	0.77069	0.91266	0.939669	~Sexual.Intercourse.frequency + Technical.run_20201030_isala_cross_4 + Technical.run_20201016_isala_cross_2 + Technical.libsize + Technical.run_20201009_isala_cross_1 + Technical.run_20201204_isala_cross_8 + Sexual.Intercourse.24hours + Technical.run_20201120_isala_cross_6 + Technical.run_20210119_isala_cross_7 + Health.Antibiotic.3months + Technical.run_20201023_isala_cross_3 + Technical.run_202…	limma	2560
Gardnerella	Sexual.Intercourse.frequency	-0.00716	0.020362	-0.35161	0.725163	0.906454	0.945207	~Sexual.Intercourse.frequency + Technical.run_20201030_isala_cross_4 + Technical.run_20201016_isala_cross_2 + Technical.libsize + Technical.run_20201009_isala_cross_1 + Technical.run_20201204_isala_cross_8 + Sexual.Intercourse.24hours + Technical.run_20201120_isala_cross_6 + Technical.run_20210119_isala_cross_7 + Health.Antibiotic.3months + Technical.run_20201023_isala_cross_3 + Technical.run_202…	lmclr	2560
Gardnerella	Sexual.Intercourse.frequency	0.148253	0.120697		0.219448	0.489825	0.561974	~Sexual.Intercourse.frequency + Technical.run_20201030_isala_cross_4 + Technical.run_20201016_isala_cross_2 + Technical.libsize + Technical.run_20201009_isala_cross_1 + Technical.run_20201204_isala_cross_8 + Sexual.Intercourse.24hours + Technical.run_20201120_isala_cross_6 + Technical.run_20210119_isala_cross_7 + Health.Antibiotic.3months + Technical.run_20201023_isala_cross_3 + Technical.run_202…	maaslin2	2560
Gardnerella	Sexual.partner.man	-0.1455	0.896346	-0.16291	0.753956	0.754034	0.775764	~Sexual.partner.man + Technical.run_20201030_isala_cross_4 + Technical.run_20201016_isala_cross_2 + Technical.libsize + Technical.run_20201009_isala_cross_1 + Technical.run_20201204_isala_cross_8 + Sexual.Intercourse.24hours + Technical.run_20201120_isala_cross_6 + Technical.run_20210119_isala_cross_7 + Health.Antibiotic.3months + Technical.run_20201023_isala_cross_3 + Technical.run_20201211_isal…	aldex2	2375	FALSE:58, TRUE:2317
Gardnerella	Sexual.partner.man	-0.22393	0.490546	-0.4565	0.64803	0.848459	0.941729	~Sexual.partner.man + Technical.run_20201030_isala_cross_4 + Technical.run_20201016_isala_cross_2 + Technical.libsize + Technical.run_20201009_isala_cross_1 + Technical.run_20201204_isala_cross_8 + Sexual.Intercourse.24hours + Technical.run_20201120_isala_cross_6 + Technical.run_20210119_isala_cross_7 + Health.Antibiotic.3months + Technical.run_20201023_isala_cross_3 + Technical.run_20201211_isal…	ancombc	2375	FALSE:58, TRUE:2317
Gardnerella	Sexual.partner.man	1.76604	0.739033	2.38967	0.016864	0.106709	0.17139	~Sexual.partner.man + Technical.run_20201030_isala_cross_4 + Technical.run_20201016_isala_cross_2 + Technical.libsize + Technical.run_20201009_isala_cross_1 + Technical.run_20201204_isala_cross_8 + Sexual.Intercourse.24hours + Technical.run_20201120_isala_cross_6 + Technical.run_20210119_isala_cross_7 + Health.Antibiotic.3months + Technical.run_20201023_isala_cross_3 + Technical.run_20201211_isal…	DESeq2	2375	FALSE:58, TRUE:2317
Gardnerella	Sexual.partner.man	1.16521	0.015636	1.47589	0.140102	0.315229	0.526627	~Sexual.partner.man + Technical.run_20201030_isala_cross_4 + Technical.run_20201016_isala_cross_2 + Technical.libsize + Technical.run_20201009_isala_cross_1 + Technical.run_20201204_isala_cross_8 + Sexual.Intercourse.24hours + Technical.run_20201120_isala_cross_6 + Technical.run_20210119_isala_cross_7 + Health.Antibiotic.3months + Technical.run_20201023_isala_cross_3 + Technical.run_20201211_isal…	limma	2375	FALSE:58, TRUE:2317
Gardnerella	Sexual.partner.man	0.021858	0.135354	0.161487	0.871724	0.891536	0.974349	~Sexual.partner.man + Technical.run_20201030_isala_cross_4 + Technical.run_20201016_isala_cross_2 + Technical.libsize + Technical.run_20201009_isala_cross_1 + Technical.run_20201204_isala_cross_8 + Sexual.Intercourse.24hours + Technical.run_20201120_isala_cross_6 + Technical.run_20210119_isala_cross_7 + Health.Antibiotic.3months + Technical.run_20201023_isala_cross_3 + Technical.run_20201211_isal…	lmclr	2375	FALSE:58, TRUE:2317
Gardnerella	Sexual.partner.man	-0.20651	0.782208		0.791796	0.890635	0.927799	~Sexual.partner.man + Technical.run_20201030_isala_cross_4 + Technical.run_20201016_isala_cross_2 + Technical.libsize + Technical.run_20201009_isala_cross_1 + Technical.run_20201204_isala_cross_8 + Sexual.Intercourse.24hours + Technical.run_20201120_isala_cross_6 + Technical.run_20210119_isala_cross_7 + Health.Antibiotic.3months + Technical.run_20201023_isala_cross_3 + Technical.run_20201211_isal…	maaslin2	2375	FALSE:58, TRUE:2317
Gardnerella	Sexual.partners.monogamous	0.326527	0.339574	0.961419	0.366419	0.59827	0.736549	~Sexual.partners.monogamous + Technical.run_20201030_isala_cross_4 + Technical.run_20201016_isala_cross_2 + Technical.libsize + Technical.run_20201009_isala_cross_1 + Technical.run_20201204_isala_cross_8 + Sexual.Intercourse.24hours + Technical.run_20201120_isala_cross_6 + Technical.run_20210119_isala_cross_7 + Health.Antibiotic.3months + Technical.run_20201023_isala_cross_3 + Technical.run_20201…	aldex2	2802	FALSE:483, TRUE:2319
Gardnerella	Sexual.partners.monogamous	0.255692	0.185431	1.37891	0.167923	0.419809	0.626446	~Sexual.partners.monogamous + Technical.run_20201030_isala_cross_4 + Technical.run_20201016_isala_cross_2 + Technical.libsize + Technical.run_20201009_isala_cross_1 + Technical.run_20201204_isala_cross_8 + Sexual.Intercourse.24hours + Technical.run_20201120_isala_cross_6 + Technical.run_20210119_isala_cross_7 + Health.Antibiotic.3months + Technical.run_20201023_isala_cross_3 + Technical.run_20201…	ancombc	2802	FALSE:483, TRUE:2319
Gardnerella	Sexual.partners.monogamous	-0.04318	0.286283	-0.15081	0.880122	0.921058	0.975013	~Sexual.partners.monogamous + Technical.run_20201030_isala_cross_4 + Technical.run_20201016_isala_cross_2 + Technical.libsize + Technical.run_20201009_isala_cross_1 + Technical.run_20201204_isala_cross_8 + Sexual.Intercourse.24hours + Technical.run_20201120_isala_cross_6 + Technical.run_20210119_isala_cross_7 + Health.Antibiotic.3months + Technical.run_20201023_isala_cross_3 + Technical.run_20201…	DESeq2	2802	FALSE:483, TRUE:2319
Gardnerella	Sexual.partners.monogamous	0.643798	0.004924	2.34976	0.018853	0.065261	0.202983	~Sexual.partners.monogamous + Technical.run_20201030_isala_cross_4 + Technical.run_20201016_isala_cross_2 + Technical.libsize + Technical.run_20201009_isala_cross_1 + Technical.run_20201204_isala_cross_8 + Sexual.Intercourse.24hours + Technical.run_20201120_isala_cross_6 + Technical.run_20210119_isala_cross_7 + Health.Antibiotic.3months + Technical.run_20201023_isala_cross_3 + Technical.run_20201…	limma	2802	FALSE:483, TRUE:2319
Gardnerella	Sexual.partners.monogamous	-0.0004	0.050991	-0.00794	0.993665	0.993665	0.997672	~Sexual.partners.monogamous + Technical.run_20201030_isala_cross_4 + Technical.run_20201016_isala_cross_2 + Technical.libsize + Technical.run_20201009_isala_cross_1 + Technical.run_20201204_isala_cross_8 + Sexual.Intercourse.24hours + Technical.run_20201120_isala_cross_6 + Technical.run_20210119_isala_cross_7 + Health.Antibiotic.3months + Technical.run_20201023_isala_cross_3 + Technical.run_20201…	lmclr	2802	FALSE:483, TRUE:2319
Gardnerella	Sexual.partners.monogamous	0.238184	0.295117		0.419687	0.539598	0.751465	~Sexual.partners.monogamous + Technical.run_20201030_isala_cross_4 + Technical.run_20201016_isala_cross_2 + Technical.libsize + Technical.run_20201009_isala_cross_1 + Technical.run_20201204_isala_cross_8 + Sexual.Intercourse.24hours + Technical.run_20201120_isala_cross_6 + Technical.run_20210119_isala_cross_7 + Health.Antibiotic.3months + Technical.run_20201023_isala_cross_3 + Technical.run_20201…	maaslin2	2802	FALSE:483, TRUE:2319
Gardnerella	Sexual.partners.multiple	2.94187	0.453812	6.48308	4.76e-10	2.14e-08	1.27e-07	~Sexual.partners.multiple + Technical.run_20201030_isala_cross_4 + Technical.run_20201016_isala_cross_2 + Technical.libsize + Technical.run_20201009_isala_cross_1 + Technical.run_20201204_isala_cross_8 + Sexual.Intercourse.24hours + Technical.run_20201120_isala_cross_6 + Technical.run_20210119_isala_cross_7 + Health.Antibiotic.3months + Technical.run_20201023_isala_cross_3 + Technical.run_2020121…	aldex2	2560	FALSE:2319, TRUE:241
Gardnerella	Sexual.partners.multiple	1.62709	0.247613	6.57109	4.99e-11	2.25e-09	7.46e-09	~Sexual.partners.multiple + Technical.run_20201030_isala_cross_4 + Technical.run_20201016_isala_cross_2 + Technical.libsize + Technical.run_20201009_isala_cross_1 + Technical.run_20201204_isala_cross_8 + Sexual.Intercourse.24hours + Technical.run_20201120_isala_cross_6 + Technical.run_20210119_isala_cross_7 + Health.Antibiotic.3months + Technical.run_20201023_isala_cross_3 + Technical.run_2020121…	ancombc	2560	FALSE:2319, TRUE:241
Gardnerella	Sexual.partners.multiple	-0.09744	0.365842	-0.26634	0.789976	0.888724	0.950695	~Sexual.partners.multiple + Technical.run_20201030_isala_cross_4 + Technical.run_20201016_isala_cross_2 + Technical.libsize + Technical.run_20201009_isala_cross_1 + Technical.run_20201204_isala_cross_8 + Sexual.Intercourse.24hours + Technical.run_20201120_isala_cross_6 + Technical.run_20210119_isala_cross_7 + Health.Antibiotic.3months + Technical.run_20201023_isala_cross_3 + Technical.run_2020121…	DESeq2	2560	FALSE:2319, TRUE:241
Gardnerella	Sexual.partners.multiple	1.81162	0.009461	3.67261	0.000245	0.000787	0.011173	~Sexual.partners.multiple + Technical.run_20201030_isala_cross_4 + Technical.run_20201016_isala_cross_2 + Technical.libsize + Technical.run_20201009_isala_cross_1 + Technical.run_20201204_isala_cross_8 + Sexual.Intercourse.24hours + Technical.run_20201120_isala_cross_6 + Technical.run_20210119_isala_cross_7 + Health.Antibiotic.3months + Technical.run_20201023_isala_cross_3 + Technical.run_2020121…	limma	2560	FALSE:2319, TRUE:241
Gardnerella	Sexual.partners.multiple	0.140598	0.067528	2.08206	0.037436	0.129587	0.330261	~Sexual.partners.multiple + Technical.run_20201030_isala_cross_4 + Technical.run_20201016_isala_cross_2 + Technical.libsize + Technical.run_20201009_isala_cross_1 + Technical.run_20201204_isala_cross_8 + Sexual.Intercourse.24hours + Technical.run_20201120_isala_cross_6 + Technical.run_20210119_isala_cross_7 + Health.Antibiotic.3months + Technical.run_20201023_isala_cross_3 + Technical.run_2020121…	lmclr	2560	FALSE:2319, TRUE:241
Gardnerella	Sexual.partners.multiple	2.65759	0.397246		2.73e-11	4.1e-10	4.25e-09	~Sexual.partners.multiple + Technical.run_20201030_isala_cross_4 + Technical.run_20201016_isala_cross_2 + Technical.libsize + Technical.run_20201009_isala_cross_1 + Technical.run_20201204_isala_cross_8 + Sexual.Intercourse.24hours + Technical.run_20201120_isala_cross_6 + Technical.run_20210119_isala_cross_7 + Health.Antibiotic.3months + Technical.run_20201023_isala_cross_3 + Technical.run_2020121…	maaslin2	2560	FALSE:2319, TRUE:241
Gemella	Sexual.Intercourse.24hours	2.65487	0.23777	11.1678	4.39e-22	6.58e-21	3.28e-19	~Sexual.Intercourse.24hours + Technical.run_20201030_isala_cross_4 + Technical.run_20201016_isala_cross_2 + Technical.libsize + Technical.run_20201009_isala_cross_1 + Technical.run_20201204_isala_cross_8 + Technical.run_20201120_isala_cross_6 + Technical.run_20210119_isala_cross_7 + Health.Antibiotic.3months + Technical.run_20201023_isala_cross_3 + Technical.run_20201211_isala_cross_9 + General.A…	aldex2	3043	FALSE:2653, TRUE:390
Gemella	Sexual.Intercourse.24hours	1.15494	0.131783	8.76397	1.89e-18	2.83e-17	5.63e-16	~Sexual.Intercourse.24hours + Technical.run_20201030_isala_cross_4 + Technical.run_20201016_isala_cross_2 + Technical.libsize + Technical.run_20201009_isala_cross_1 + Technical.run_20201204_isala_cross_8 + Technical.run_20201120_isala_cross_6 + Technical.run_20210119_isala_cross_7 + Health.Antibiotic.3months + Technical.run_20201023_isala_cross_3 + Technical.run_20201211_isala_cross_9 + General.A…	ancombc	3043	FALSE:2653, TRUE:390
Gemella	Sexual.Intercourse.24hours	3.39606	0.39656	8.56379	1.09e-17	2.46e-16	9.07e-15	~Sexual.Intercourse.24hours + Technical.run_20201030_isala_cross_4 + Technical.run_20201016_isala_cross_2 + Technical.libsize + Technical.run_20201009_isala_cross_1 + Technical.run_20201204_isala_cross_8 + Technical.run_20201120_isala_cross_6 + Technical.run_20210119_isala_cross_7 + Health.Antibiotic.3months + Technical.run_20201023_isala_cross_3 + Technical.run_20201211_isala_cross_9 + General.A…	DESeq2	3043	FALSE:2653, TRUE:390
Gemella	Sexual.Intercourse.24hours	2.55326	0.0045	12.885	4.8e-37	2.16e-35	3.59e-33	~Sexual.Intercourse.24hours + Technical.run_20201030_isala_cross_4 + Technical.run_20201016_isala_cross_2 + Technical.libsize + Technical.run_20201009_isala_cross_1 + Technical.run_20201204_isala_cross_8 + Technical.run_20201120_isala_cross_6 + Technical.run_20210119_isala_cross_7 + Health.Antibiotic.3months + Technical.run_20201023_isala_cross_3 + Technical.run_20201211_isala_cross_9 + General.A…	limma	3043	FALSE:2653, TRUE:390
Gemella	Sexual.Intercourse.24hours	0.430192	0.053984	7.96894	2.25e-15	5.05e-14	8.39e-13	~Sexual.Intercourse.24hours + Technical.run_20201030_isala_cross_4 + Technical.run_20201016_isala_cross_2 + Technical.libsize + Technical.run_20201009_isala_cross_1 + Technical.run_20201204_isala_cross_8 + Technical.run_20201120_isala_cross_6 + Technical.run_20210119_isala_cross_7 + Health.Antibiotic.3months + Technical.run_20201023_isala_cross_3 + Technical.run_20201211_isala_cross_9 + General.A…	lmclr	3043	FALSE:2653, TRUE:390
Gemella	Sexual.Intercourse.24hours	2.22005	0.147953		3.8e-49	1.71e-47	1.42e-45	~Sexual.Intercourse.24hours + Technical.run_20201030_isala_cross_4 + Technical.run_20201016_isala_cross_2 + Technical.libsize + Technical.run_20201009_isala_cross_1 + Technical.run_20201204_isala_cross_8 + Technical.run_20201120_isala_cross_6 + Technical.run_20210119_isala_cross_7 + Health.Antibiotic.3months + Technical.run_20201023_isala_cross_3 + Technical.run_20201211_isala_cross_9 + General.A…	maaslin2	3043	FALSE:2653, TRUE:390
Gemella	Sexual.Intercourse.frequency	0.292156	0.090804	3.21758	0.006047	0.14003	0.18067	~Sexual.Intercourse.frequency + Technical.run_20201030_isala_cross_4 + Technical.run_20201016_isala_cross_2 + Technical.libsize + Technical.run_20201009_isala_cross_1 + Technical.run_20201204_isala_cross_8 + Sexual.Intercourse.24hours + Technical.run_20201120_isala_cross_6 + Technical.run_20210119_isala_cross_7 + Health.Antibiotic.3months + Technical.run_20201023_isala_cross_3 + Technical.run_202…	aldex2	2560
Gemella	Sexual.Intercourse.frequency	0.113129	0.039675	2.85137	0.004353	0.097945	0.068893	~Sexual.Intercourse.frequency + Technical.run_20201030_isala_cross_4 + Technical.run_20201016_isala_cross_2 + Technical.libsize + Technical.run_20201009_isala_cross_1 + Technical.run_20201204_isala_cross_8 + Sexual.Intercourse.24hours + Technical.run_20201120_isala_cross_6 + Technical.run_20210119_isala_cross_7 + Health.Antibiotic.3months + Technical.run_20201023_isala_cross_3 + Technical.run_202…	ancombc	2560
Gemella	Sexual.Intercourse.frequency	0.240526	0.143249	1.67908	0.093136	0.349261	0.438241	~Sexual.Intercourse.frequency + Technical.run_20201030_isala_cross_4 + Technical.run_20201016_isala_cross_2 + Technical.libsize + Technical.run_20201009_isala_cross_1 + Technical.run_20201204_isala_cross_8 + Sexual.Intercourse.24hours + Technical.run_20201120_isala_cross_6 + Technical.run_20210119_isala_cross_7 + Health.Antibiotic.3months + Technical.run_20201023_isala_cross_3 + Technical.run_202…	DESeq2	2560
Gemella	Sexual.Intercourse.frequency	0.245591	0.001553	3.83023	0.000131	0.002948	0.007042	~Sexual.Intercourse.frequency + Technical.run_20201030_isala_cross_4 + Technical.run_20201016_isala_cross_2 + Technical.libsize + Technical.run_20201009_isala_cross_1 + Technical.run_20201204_isala_cross_8 + Sexual.Intercourse.24hours + Technical.run_20201120_isala_cross_6 + Technical.run_20210119_isala_cross_7 + Health.Antibiotic.3months + Technical.run_20201023_isala_cross_3 + Technical.run_202…	limma	2560
Gemella	Sexual.Intercourse.frequency	-0.02577	0.022009	-1.1708	0.241789	0.762856	0.73457	~Sexual.Intercourse.frequency + Technical.run_20201030_isala_cross_4 + Technical.run_20201016_isala_cross_2 + Technical.libsize + Technical.run_20201009_isala_cross_1 + Technical.run_20201204_isala_cross_8 + Sexual.Intercourse.24hours + Technical.run_20201120_isala_cross_6 + Technical.run_20210119_isala_cross_7 + Health.Antibiotic.3months + Technical.run_20201023_isala_cross_3 + Technical.run_202…	lmclr	2560
Gemella	Sexual.Intercourse.frequency	0.227575	0.057964		8.86e-05	0.00383	0.003009	~Sexual.Intercourse.frequency + Technical.run_20201030_isala_cross_4 + Technical.run_20201016_isala_cross_2 + Technical.libsize + Technical.run_20201009_isala_cross_1 + Technical.run_20201204_isala_cross_8 + Sexual.Intercourse.24hours + Technical.run_20201120_isala_cross_6 + Technical.run_20210119_isala_cross_7 + Health.Antibiotic.3months + Technical.run_20201023_isala_cross_3 + Technical.run_202…	maaslin2	2560
Gemella	Sexual.partner.man	0.602512	0.580405	1.03976	0.377399	0.706307	0.736549	~Sexual.partner.man + Technical.run_20201030_isala_cross_4 + Technical.run_20201016_isala_cross_2 + Technical.libsize + Technical.run_20201009_isala_cross_1 + Technical.run_20201204_isala_cross_8 + Sexual.Intercourse.24hours + Technical.run_20201120_isala_cross_6 + Technical.run_20210119_isala_cross_7 + Health.Antibiotic.3months + Technical.run_20201023_isala_cross_3 + Technical.run_20201211_isal…	aldex2	2375	FALSE:58, TRUE:2317
Gemella	Sexual.partner.man	0.112507	0.219376	0.512851	0.608056	0.848459	0.933285	~Sexual.partner.man + Technical.run_20201030_isala_cross_4 + Technical.run_20201016_isala_cross_2 + Technical.libsize + Technical.run_20201009_isala_cross_1 + Technical.run_20201204_isala_cross_8 + Sexual.Intercourse.24hours + Technical.run_20201120_isala_cross_6 + Technical.run_20210119_isala_cross_7 + Health.Antibiotic.3months + Technical.run_20201023_isala_cross_3 + Technical.run_20201211_isal…	ancombc	2375	FALSE:58, TRUE:2317
Gemella	Sexual.partner.man	-0.30293	0.947025	-0.31987	0.749066	0.957954	0.942483	~Sexual.partner.man + Technical.run_20201030_isala_cross_4 + Technical.run_20201016_isala_cross_2 + Technical.libsize + Technical.run_20201009_isala_cross_1 + Technical.run_20201204_isala_cross_8 + Sexual.Intercourse.24hours + Technical.run_20201120_isala_cross_6 + Technical.run_20210119_isala_cross_7 + Health.Antibiotic.3months + Technical.run_20201023_isala_cross_3 + Technical.run_20201211_isal…	DESeq2	2375	FALSE:58, TRUE:2317
Gemella	Sexual.partner.man	0.91769	0.009608	2.41229	0.015927	0.119449	0.185037	~Sexual.partner.man + Technical.run_20201030_isala_cross_4 + Technical.run_20201016_isala_cross_2 + Technical.libsize + Technical.run_20201009_isala_cross_1 + Technical.run_20201204_isala_cross_8 + Sexual.Intercourse.24hours + Technical.run_20201120_isala_cross_6 + Technical.run_20210119_isala_cross_7 + Health.Antibiotic.3months + Technical.run_20201023_isala_cross_3 + Technical.run_20201211_isal…	limma	2375	FALSE:58, TRUE:2317
Gemella	Sexual.partner.man	0.060034	0.140817	0.426324	0.669911	0.814756	0.930951	~Sexual.partner.man + Technical.run_20201030_isala_cross_4 + Technical.run_20201016_isala_cross_2 + Technical.libsize + Technical.run_20201009_isala_cross_1 + Technical.run_20201204_isala_cross_8 + Sexual.Intercourse.24hours + Technical.run_20201120_isala_cross_6 + Technical.run_20210119_isala_cross_7 + Health.Antibiotic.3months + Technical.run_20201023_isala_cross_3 + Technical.run_20201211_isal…	lmclr	2375	FALSE:58, TRUE:2317
Gemella	Sexual.partner.man	0.303548	0.365383		0.406189	0.73114	0.740747	~Sexual.partner.man + Technical.run_20201030_isala_cross_4 + Technical.run_20201016_isala_cross_2 + Technical.libsize + Technical.run_20201009_isala_cross_1 + Technical.run_20201204_isala_cross_8 + Sexual.Intercourse.24hours + Technical.run_20201120_isala_cross_6 + Technical.run_20210119_isala_cross_7 + Health.Antibiotic.3months + Technical.run_20201023_isala_cross_3 + Technical.run_20201211_isal…	maaslin2	2375	FALSE:58, TRUE:2317
Gemella	Sexual.partners.monogamous	0.525805	0.217196	2.42069	0.047658	0.306375	0.535351	~Sexual.partners.monogamous + Technical.run_20201030_isala_cross_4 + Technical.run_20201016_isala_cross_2 + Technical.libsize + Technical.run_20201009_isala_cross_1 + Technical.run_20201204_isala_cross_8 + Sexual.Intercourse.24hours + Technical.run_20201120_isala_cross_6 + Technical.run_20210119_isala_cross_7 + Health.Antibiotic.3months + Technical.run_20201023_isala_cross_3 + Technical.run_20201…	aldex2	2802	FALSE:483, TRUE:2319
Gemella	Sexual.partners.monogamous	0.358491	0.074175	4.83302	1.34e-06	6.05e-05	0.000101	~Sexual.partners.monogamous + Technical.run_20201030_isala_cross_4 + Technical.run_20201016_isala_cross_2 + Technical.libsize + Technical.run_20201009_isala_cross_1 + Technical.run_20201204_isala_cross_8 + Sexual.Intercourse.24hours + Technical.run_20201120_isala_cross_6 + Technical.run_20210119_isala_cross_7 + Health.Antibiotic.3months + Technical.run_20201023_isala_cross_3 + Technical.run_20201…	ancombc	2802	FALSE:483, TRUE:2319
Gemella	Sexual.partners.monogamous	2.0159	0.377486	5.34033	9.28e-08	4.18e-06	1.16e-05	~Sexual.partners.monogamous + Technical.run_20201030_isala_cross_4 + Technical.run_20201016_isala_cross_2 + Technical.libsize + Technical.run_20201009_isala_cross_1 + Technical.run_20201204_isala_cross_8 + Sexual.Intercourse.24hours + Technical.run_20201120_isala_cross_6 + Technical.run_20210119_isala_cross_7 + Health.Antibiotic.3months + Technical.run_20201023_isala_cross_3 + Technical.run_20201…	DESeq2	2802	FALSE:483, TRUE:2319
Gemella	Sexual.partners.monogamous	0.846658	0.003395	5.94236	3.15e-09	1.42e-07	9.41e-07	~Sexual.partners.monogamous + Technical.run_20201030_isala_cross_4 + Technical.run_20201016_isala_cross_2 + Technical.libsize + Technical.run_20201009_isala_cross_1 + Technical.run_20201204_isala_cross_8 + Sexual.Intercourse.24hours + Technical.run_20201120_isala_cross_6 + Technical.run_20210119_isala_cross_7 + Health.Antibiotic.3months + Technical.run_20201023_isala_cross_3 + Technical.run_20201…	limma	2802	FALSE:483, TRUE:2319
Gemella	Sexual.partners.monogamous	0.076604	0.046503	1.6473	0.09961	0.203748	0.527756	~Sexual.partners.monogamous + Technical.run_20201030_isala_cross_4 + Technical.run_20201016_isala_cross_2 + Technical.libsize + Technical.run_20201009_isala_cross_1 + Technical.run_20201204_isala_cross_8 + Sexual.Intercourse.24hours + Technical.run_20201120_isala_cross_6 + Technical.run_20210119_isala_cross_7 + Health.Antibiotic.3months + Technical.run_20201023_isala_cross_3 + Technical.run_20201…	lmclr	2802	FALSE:483, TRUE:2319
Gemella	Sexual.partners.monogamous	0.413874	0.132732		0.001839	0.012816	0.032548	~Sexual.partners.monogamous + Technical.run_20201030_isala_cross_4 + Technical.run_20201016_isala_cross_2 + Technical.libsize + Technical.run_20201009_isala_cross_1 + Technical.run_20201204_isala_cross_8 + Sexual.Intercourse.24hours + Technical.run_20201120_isala_cross_6 + Technical.run_20210119_isala_cross_7 + Health.Antibiotic.3months + Technical.run_20201023_isala_cross_3 + Technical.run_20201…	maaslin2	2802	FALSE:483, TRUE:2319
Gemella	Sexual.partners.multiple	1.00544	0.300657	3.34593	0.004346	0.02173	0.149606	~Sexual.partners.multiple + Technical.run_20201030_isala_cross_4 + Technical.run_20201016_isala_cross_2 + Technical.libsize + Technical.run_20201009_isala_cross_1 + Technical.run_20201204_isala_cross_8 + Sexual.Intercourse.24hours + Technical.run_20201120_isala_cross_6 + Technical.run_20210119_isala_cross_7 + Health.Antibiotic.3months + Technical.run_20201023_isala_cross_3 + Technical.run_2020121…	aldex2	2560	FALSE:2319, TRUE:241
Gemella	Sexual.partners.multiple	0.52449	0.142529	3.67988	0.000233	0.0007	0.007923	~Sexual.partners.multiple + Technical.run_20201030_isala_cross_4 + Technical.run_20201016_isala_cross_2 + Technical.libsize + Technical.run_20201009_isala_cross_1 + Technical.run_20201204_isala_cross_8 + Sexual.Intercourse.24hours + Technical.run_20201120_isala_cross_6 + Technical.run_20210119_isala_cross_7 + Health.Antibiotic.3months + Technical.run_20201023_isala_cross_3 + Technical.run_2020121…	ancombc	2560	FALSE:2319, TRUE:241
Gemella	Sexual.partners.multiple	0.49315	0.475546	1.03702	0.299727	0.465093	0.723692	~Sexual.partners.multiple + Technical.run_20201030_isala_cross_4 + Technical.run_20201016_isala_cross_2 + Technical.libsize + Technical.run_20201009_isala_cross_1 + Technical.run_20201204_isala_cross_8 + Sexual.Intercourse.24hours + Technical.run_20201120_isala_cross_6 + Technical.run_20210119_isala_cross_7 + Health.Antibiotic.3months + Technical.run_20201023_isala_cross_3 + Technical.run_2020121…	DESeq2	2560	FALSE:2319, TRUE:241
Gemella	Sexual.partners.multiple	0.637156	0.005272	2.92838	0.003437	0.00814	0.070044	~Sexual.partners.multiple + Technical.run_20201030_isala_cross_4 + Technical.run_20201016_isala_cross_2 + Technical.libsize + Technical.run_20201009_isala_cross_1 + Technical.run_20201204_isala_cross_8 + Sexual.Intercourse.24hours + Technical.run_20201120_isala_cross_6 + Technical.run_20210119_isala_cross_7 + Health.Antibiotic.3months + Technical.run_20201023_isala_cross_3 + Technical.run_2020121…	limma	2560	FALSE:2319, TRUE:241
Gemella	Sexual.partners.multiple	0.15974	0.073	2.18821	0.028745	0.124076	0.284787	~Sexual.partners.multiple + Technical.run_20201030_isala_cross_4 + Technical.run_20201016_isala_cross_2 + Technical.libsize + Technical.run_20201009_isala_cross_1 + Technical.run_20201204_isala_cross_8 + Sexual.Intercourse.24hours + Technical.run_20201120_isala_cross_6 + Technical.run_20210119_isala_cross_7 + Health.Antibiotic.3months + Technical.run_20201023_isala_cross_3 + Technical.run_2020121…	lmclr	2560	FALSE:2319, TRUE:241
Gemella	Sexual.partners.multiple	0.89036	0.192162		3.78e-06	2.43e-05	0.000238	~Sexual.partners.multiple + Technical.run_20201030_isala_cross_4 + Technical.run_20201016_isala_cross_2 + Technical.libsize + Technical.run_20201009_isala_cross_1 + Technical.run_20201204_isala_cross_8 + Sexual.Intercourse.24hours + Technical.run_20201120_isala_cross_6 + Technical.run_20210119_isala_cross_7 + Health.Antibiotic.3months + Technical.run_20201023_isala_cross_3 + Technical.run_2020121…	maaslin2	2560	FALSE:2319, TRUE:241
Howardella	Sexual.Intercourse.24hours	0.335057	0.231223	1.44969	0.227122	0.44437	0.736549	~Sexual.Intercourse.24hours + Technical.run_20201030_isala_cross_4 + Technical.run_20201016_isala_cross_2 + Technical.libsize + Technical.run_20201009_isala_cross_1 + Technical.run_20201204_isala_cross_8 + Technical.run_20201120_isala_cross_6 + Technical.run_20210119_isala_cross_7 + Health.Antibiotic.3months + Technical.run_20201023_isala_cross_3 + Technical.run_20201211_isala_cross_9 + General.A…	aldex2	3043	FALSE:2653, TRUE:390
Howardella	Sexual.Intercourse.24hours	-0.01045	0.087363	-0.11957	0.904823	0.904823	0.993753	~Sexual.Intercourse.24hours + Technical.run_20201030_isala_cross_4 + Technical.run_20201016_isala_cross_2 + Technical.libsize + Technical.run_20201009_isala_cross_1 + Technical.run_20201204_isala_cross_8 + Technical.run_20201120_isala_cross_6 + Technical.run_20210119_isala_cross_7 + Health.Antibiotic.3months + Technical.run_20201023_isala_cross_3 + Technical.run_20201211_isala_cross_9 + General.A…	ancombc	3043	FALSE:2653, TRUE:390
Howardella	Sexual.Intercourse.24hours	0.568394	0.291806	1.94785	0.051434	0.110215	0.325877	~Sexual.Intercourse.24hours + Technical.run_20201030_isala_cross_4 + Technical.run_20201016_isala_cross_2 + Technical.libsize + Technical.run_20201009_isala_cross_1 + Technical.run_20201204_isala_cross_8 + Technical.run_20201120_isala_cross_6 + Technical.run_20210119_isala_cross_7 + Health.Antibiotic.3months + Technical.run_20201023_isala_cross_3 + Technical.run_20201211_isala_cross_9 + General.A…	DESeq2	3043	FALSE:2653, TRUE:390
Howardella	Sexual.Intercourse.24hours	0.384013	0.003838	2.59149	0.009601	0.03086	0.135318	~Sexual.Intercourse.24hours + Technical.run_20201030_isala_cross_4 + Technical.run_20201016_isala_cross_2 + Technical.libsize + Technical.run_20201009_isala_cross_1 + Technical.run_20201204_isala_cross_8 + Technical.run_20201120_isala_cross_6 + Technical.run_20210119_isala_cross_7 + Health.Antibiotic.3months + Technical.run_20201023_isala_cross_3 + Technical.run_20201211_isala_cross_9 + General.A…	limma	3043	FALSE:2653, TRUE:390
Howardella	Sexual.Intercourse.24hours	0.049169	0.054422	0.903484	0.366341	0.549512	0.839002	~Sexual.Intercourse.24hours + Technical.run_20201030_isala_cross_4 + Technical.run_20201016_isala_cross_2 + Technical.libsize + Technical.run_20201009_isala_cross_1 + Technical.run_20201204_isala_cross_8 + Technical.run_20201120_isala_cross_6 + Technical.run_20210119_isala_cross_7 + Health.Antibiotic.3months + Technical.run_20201023_isala_cross_3 + Technical.run_20201211_isala_cross_9 + General.A…	lmclr	3043	FALSE:2653, TRUE:390
Howardella	Sexual.Intercourse.24hours	0.249939	0.145203		0.085297	0.147629	0.357959	~Sexual.Intercourse.24hours + Technical.run_20201030_isala_cross_4 + Technical.run_20201016_isala_cross_2 + Technical.libsize + Technical.run_20201009_isala_cross_1 + Technical.run_20201204_isala_cross_8 + Technical.run_20201120_isala_cross_6 + Technical.run_20210119_isala_cross_7 + Health.Antibiotic.3months + Technical.run_20201023_isala_cross_3 + Technical.run_20201211_isala_cross_9 + General.A…	maaslin2	3043	FALSE:2653, TRUE:390
Howardella	Sexual.Intercourse.frequency	0.109488	0.087466	1.25244	0.278428	0.690648	0.736549	~Sexual.Intercourse.frequency + Technical.run_20201030_isala_cross_4 + Technical.run_20201016_isala_cross_2 + Technical.libsize + Technical.run_20201009_isala_cross_1 + Technical.run_20201204_isala_cross_8 + Sexual.Intercourse.24hours + Technical.run_20201120_isala_cross_6 + Technical.run_20210119_isala_cross_7 + Health.Antibiotic.3months + Technical.run_20201023_isala_cross_3 + Technical.run_202…	aldex2	2560
Howardella	Sexual.Intercourse.frequency	0.025433	0.030771	0.826527	0.408505	0.656527	0.849537	~Sexual.Intercourse.frequency + Technical.run_20201030_isala_cross_4 + Technical.run_20201016_isala_cross_2 + Technical.libsize + Technical.run_20201009_isala_cross_1 + Technical.run_20201204_isala_cross_8 + Sexual.Intercourse.24hours + Technical.run_20201120_isala_cross_6 + Technical.run_20210119_isala_cross_7 + Health.Antibiotic.3months + Technical.run_20201023_isala_cross_3 + Technical.run_202…	ancombc	2560
Howardella	Sexual.Intercourse.frequency	-0.21289	0.110824	-1.92098	0.054734	0.273672	0.335962	~Sexual.Intercourse.frequency + Technical.run_20201030_isala_cross_4 + Technical.run_20201016_isala_cross_2 + Technical.libsize + Technical.run_20201009_isala_cross_1 + Technical.run_20201204_isala_cross_8 + Sexual.Intercourse.24hours + Technical.run_20201120_isala_cross_6 + Technical.run_20210119_isala_cross_7 + Health.Antibiotic.3months + Technical.run_20201023_isala_cross_3 + Technical.run_202…	DESeq2	2560
Howardella	Sexual.Intercourse.frequency	0.091361	0.001535	1.65999	0.097038	0.396972	0.449051	~Sexual.Intercourse.frequency + Technical.run_20201030_isala_cross_4 + Technical.run_20201016_isala_cross_2 + Technical.libsize + Technical.run_20201009_isala_cross_1 + Technical.run_20201204_isala_cross_8 + Sexual.Intercourse.24hours + Technical.run_20201120_isala_cross_6 + Technical.run_20210119_isala_cross_7 + Health.Antibiotic.3months + Technical.run_20201023_isala_cross_3 + Technical.run_202…	limma	2560
Howardella	Sexual.Intercourse.frequency	-0.02146	0.020839	-1.02965	0.303274	0.766799	0.791396	~Sexual.Intercourse.frequency + Technical.run_20201030_isala_cross_4 + Technical.run_20201016_isala_cross_2 + Technical.libsize + Technical.run_20201009_isala_cross_1 + Technical.run_20201204_isala_cross_8 + Sexual.Intercourse.24hours + Technical.run_20201120_isala_cross_6 + Technical.run_20210119_isala_cross_7 + Health.Antibiotic.3months + Technical.run_20201023_isala_cross_3 + Technical.run_202…	lmclr	2560
Howardella	Sexual.Intercourse.frequency	0.076364	0.055216		0.166785	0.489825	0.494425	~Sexual.Intercourse.frequency + Technical.run_20201030_isala_cross_4 + Technical.run_20201016_isala_cross_2 + Technical.libsize + Technical.run_20201009_isala_cross_1 + Technical.run_20201204_isala_cross_8 + Sexual.Intercourse.24hours + Technical.run_20201120_isala_cross_6 + Technical.run_20210119_isala_cross_7 + Health.Antibiotic.3months + Technical.run_20201023_isala_cross_3 + Technical.run_202…	maaslin2	2560
Howardella	Sexual.partner.man	0.663789	0.569617	1.16403	0.316722	0.706307	0.736549	~Sexual.partner.man + Technical.run_20201030_isala_cross_4 + Technical.run_20201016_isala_cross_2 + Technical.libsize + Technical.run_20201009_isala_cross_1 + Technical.run_20201204_isala_cross_8 + Sexual.Intercourse.24hours + Technical.run_20201120_isala_cross_6 + Technical.run_20210119_isala_cross_7 + Health.Antibiotic.3months + Technical.run_20201023_isala_cross_3 + Technical.run_20201211_isal…	aldex2	2375	FALSE:58, TRUE:2317
Howardella	Sexual.partner.man	0.212987	0.156169	1.36382	0.172623	0.437492	0.634281	~Sexual.partner.man + Technical.run_20201030_isala_cross_4 + Technical.run_20201016_isala_cross_2 + Technical.libsize + Technical.run_20201009_isala_cross_1 + Technical.run_20201204_isala_cross_8 + Sexual.Intercourse.24hours + Technical.run_20201120_isala_cross_6 + Technical.run_20210119_isala_cross_7 + Health.Antibiotic.3months + Technical.run_20201023_isala_cross_3 + Technical.run_20201211_isal…	ancombc	2375	FALSE:58, TRUE:2317
Howardella	Sexual.partner.man	2.14275	0.715032	2.99671	0.002729	0.030688	0.053997	~Sexual.partner.man + Technical.run_20201030_isala_cross_4 + Technical.run_20201016_isala_cross_2 + Technical.libsize + Technical.run_20201009_isala_cross_1 + Technical.run_20201204_isala_cross_8 + Sexual.Intercourse.24hours + Technical.run_20201120_isala_cross_6 + Technical.run_20210119_isala_cross_7 + Health.Antibiotic.3months + Technical.run_20201023_isala_cross_3 + Technical.run_20201211_isal…	DESeq2	2375	FALSE:58, TRUE:2317
Howardella	Sexual.partner.man	0.939107	0.009799	2.78993	0.005313	0.047818	0.091367	~Sexual.partner.man + Technical.run_20201030_isala_cross_4 + Technical.run_20201016_isala_cross_2 + Technical.libsize + Technical.run_20201009_isala_cross_1 + Technical.run_20201204_isala_cross_8 + Sexual.Intercourse.24hours + Technical.run_20201120_isala_cross_6 + Technical.run_20210119_isala_cross_7 + Health.Antibiotic.3months + Technical.run_20201023_isala_cross_3 + Technical.run_20201211_isal…	limma	2375	FALSE:58, TRUE:2317
Howardella	Sexual.partner.man	0.161162	0.139749	1.15323	0.248934	0.732902	0.743276	~Sexual.partner.man + Technical.run_20201030_isala_cross_4 + Technical.run_20201016_isala_cross_2 + Technical.libsize + Technical.run_20201009_isala_cross_1 + Technical.run_20201204_isala_cross_8 + Sexual.Intercourse.24hours + Technical.run_20201120_isala_cross_6 + Technical.run_20210119_isala_cross_7 + Health.Antibiotic.3months + Technical.run_20201023_isala_cross_3 + Technical.run_20201211_isal…	lmclr	2375	FALSE:58, TRUE:2317
Howardella	Sexual.partner.man	0.499255	0.365345		0.171903	0.455036	0.498878	~Sexual.partner.man + Technical.run_20201030_isala_cross_4 + Technical.run_20201016_isala_cross_2 + Technical.libsize + Technical.run_20201009_isala_cross_1 + Technical.run_20201204_isala_cross_8 + Sexual.Intercourse.24hours + Technical.run_20201120_isala_cross_6 + Technical.run_20210119_isala_cross_7 + Health.Antibiotic.3months + Technical.run_20201023_isala_cross_3 + Technical.run_20201211_isal…	maaslin2	2375	FALSE:58, TRUE:2317
Howardella	Sexual.partners.monogamous	0.213095	0.216218	0.987332	0.386818	0.59827	0.736549	~Sexual.partners.monogamous + Technical.run_20201030_isala_cross_4 + Technical.run_20201016_isala_cross_2 + Technical.libsize + Technical.run_20201009_isala_cross_1 + Technical.run_20201204_isala_cross_8 + Sexual.Intercourse.24hours + Technical.run_20201120_isala_cross_6 + Technical.run_20210119_isala_cross_7 + Health.Antibiotic.3months + Technical.run_20201023_isala_cross_3 + Technical.run_20201…	aldex2	2802	FALSE:483, TRUE:2319
Howardella	Sexual.partners.monogamous	0.209422	0.072572	2.88572	0.003905	0.028581	0.063183	~Sexual.partners.monogamous + Technical.run_20201030_isala_cross_4 + Technical.run_20201016_isala_cross_2 + Technical.libsize + Technical.run_20201009_isala_cross_1 + Technical.run_20201204_isala_cross_8 + Sexual.Intercourse.24hours + Technical.run_20201120_isala_cross_6 + Technical.run_20210119_isala_cross_7 + Health.Antibiotic.3months + Technical.run_20201023_isala_cross_3 + Technical.run_20201…	ancombc	2802	FALSE:483, TRUE:2319
Howardella	Sexual.partners.monogamous	1.07539	0.268625	4.00331	6.25e-05	0.000937	0.002811	~Sexual.partners.monogamous + Technical.run_20201030_isala_cross_4 + Technical.run_20201016_isala_cross_2 + Technical.libsize + Technical.run_20201009_isala_cross_1 + Technical.run_20201204_isala_cross_8 + Sexual.Intercourse.24hours + Technical.run_20201120_isala_cross_6 + Technical.run_20210119_isala_cross_7 + Health.Antibiotic.3months + Technical.run_20201023_isala_cross_3 + Technical.run_20201…	DESeq2	2802	FALSE:483, TRUE:2319
Howardella	Sexual.partners.monogamous	0.538397	0.003597	4.02238	5.91e-05	0.000532	0.003951	~Sexual.partners.monogamous + Technical.run_20201030_isala_cross_4 + Technical.run_20201016_isala_cross_2 + Technical.libsize + Technical.run_20201009_isala_cross_1 + Technical.run_20201204_isala_cross_8 + Sexual.Intercourse.24hours + Technical.run_20201120_isala_cross_6 + Technical.run_20210119_isala_cross_7 + Health.Antibiotic.3months + Technical.run_20201023_isala_cross_3 + Technical.run_20201…	limma	2802	FALSE:483, TRUE:2319
Howardella	Sexual.partners.monogamous	0.050533	0.052526	0.962063	0.336101	0.487889	0.817545	~Sexual.partners.monogamous + Technical.run_20201030_isala_cross_4 + Technical.run_20201016_isala_cross_2 + Technical.libsize + Technical.run_20201009_isala_cross_1 + Technical.run_20201204_isala_cross_8 + Sexual.Intercourse.24hours + Technical.run_20201120_isala_cross_6 + Technical.run_20210119_isala_cross_7 + Health.Antibiotic.3months + Technical.run_20201023_isala_cross_3 + Technical.run_20201…	lmclr	2802	FALSE:483, TRUE:2319
Howardella	Sexual.partners.monogamous	0.174385	0.137268		0.204049	0.330538	0.54506	~Sexual.partners.monogamous + Technical.run_20201030_isala_cross_4 + Technical.run_20201016_isala_cross_2 + Technical.libsize + Technical.run_20201009_isala_cross_1 + Technical.run_20201204_isala_cross_8 + Sexual.Intercourse.24hours + Technical.run_20201120_isala_cross_6 + Technical.run_20210119_isala_cross_7 + Health.Antibiotic.3months + Technical.run_20201023_isala_cross_3 + Technical.run_20201…	maaslin2	2802	FALSE:483, TRUE:2319
Howardella	Sexual.partners.multiple	-0.73451	0.289349	-2.53826	0.033723	0.078511	0.46406	~Sexual.partners.multiple + Technical.run_20201030_isala_cross_4 + Technical.run_20201016_isala_cross_2 + Technical.libsize + Technical.run_20201009_isala_cross_1 + Technical.run_20201204_isala_cross_8 + Sexual.Intercourse.24hours + Technical.run_20201120_isala_cross_6 + Technical.run_20210119_isala_cross_7 + Health.Antibiotic.3months + Technical.run_20201023_isala_cross_3 + Technical.run_2020121…	aldex2	2560	FALSE:2319, TRUE:241
Howardella	Sexual.partners.multiple	-0.33782	0.08567	-3.94322	8.04e-05	0.000362	0.003355	~Sexual.partners.multiple + Technical.run_20201030_isala_cross_4 + Technical.run_20201016_isala_cross_2 + Technical.libsize + Technical.run_20201009_isala_cross_1 + Technical.run_20201204_isala_cross_8 + Sexual.Intercourse.24hours + Technical.run_20201120_isala_cross_6 + Technical.run_20210119_isala_cross_7 + Health.Antibiotic.3months + Technical.run_20201023_isala_cross_3 + Technical.run_2020121…	ancombc	2560	FALSE:2319, TRUE:241
Howardella	Sexual.partners.multiple	-2.07296	0.369711	-5.60699	2.06e-08	3.42e-07	3.14e-06	~Sexual.partners.multiple + Technical.run_20201030_isala_cross_4 + Technical.run_20201016_isala_cross_2 + Technical.libsize + Technical.run_20201009_isala_cross_1 + Technical.run_20201204_isala_cross_8 + Sexual.Intercourse.24hours + Technical.run_20201120_isala_cross_6 + Technical.run_20210119_isala_cross_7 + Health.Antibiotic.3months + Technical.run_20201023_isala_cross_3 + Technical.run_2020121…	DESeq2	2560	FALSE:2319, TRUE:241
Howardella	Sexual.partners.multiple	-0.73367	0.004855	-4.22402	2.48e-05	0.000186	0.001931	~Sexual.partners.multiple + Technical.run_20201030_isala_cross_4 + Technical.run_20201016_isala_cross_2 + Technical.libsize + Technical.run_20201009_isala_cross_1 + Technical.run_20201204_isala_cross_8 + Sexual.Intercourse.24hours + Technical.run_20201120_isala_cross_6 + Technical.run_20210119_isala_cross_7 + Health.Antibiotic.3months + Technical.run_20201023_isala_cross_3 + Technical.run_2020121…	limma	2560	FALSE:2319, TRUE:241
Howardella	Sexual.partners.multiple	-0.14978	0.069118	-2.16697	0.03033	0.124076	0.294155	~Sexual.partners.multiple + Technical.run_20201030_isala_cross_4 + Technical.run_20201016_isala_cross_2 + Technical.libsize + Technical.run_20201009_isala_cross_1 + Technical.run_20201204_isala_cross_8 + Sexual.Intercourse.24hours + Technical.run_20201120_isala_cross_6 + Technical.run_20210119_isala_cross_7 + Health.Antibiotic.3months + Technical.run_20201023_isala_cross_3 + Technical.run_2020121…	lmclr	2560	FALSE:2319, TRUE:241
Howardella	Sexual.partners.multiple	-0.60244	0.182945		0.001005	0.003014	0.020734	~Sexual.partners.multiple + Technical.run_20201030_isala_cross_4 + Technical.run_20201016_isala_cross_2 + Technical.libsize + Technical.run_20201009_isala_cross_1 + Technical.run_20201204_isala_cross_8 + Sexual.Intercourse.24hours + Technical.run_20201120_isala_cross_6 + Technical.run_20210119_isala_cross_7 + Health.Antibiotic.3months + Technical.run_20201023_isala_cross_3 + Technical.run_2020121…	maaslin2	2560	FALSE:2319, TRUE:241
JN713389_g	Sexual.Intercourse.24hours	0.177788	0.194656	0.914856	0.357717	0.5504	0.736549	~Sexual.Intercourse.24hours + Technical.run_20201030_isala_cross_4 + Technical.run_20201016_isala_cross_2 + Technical.libsize + Technical.run_20201009_isala_cross_1 + Technical.run_20201204_isala_cross_8 + Technical.run_20201120_isala_cross_6 + Technical.run_20210119_isala_cross_7 + Health.Antibiotic.3months + Technical.run_20201023_isala_cross_3 + Technical.run_20201211_isala_cross_9 + General.A…	aldex2	3043	FALSE:2653, TRUE:390
JN713389_g	Sexual.Intercourse.24hours	-0.06292	0.061138	-1.02908	0.30344	0.413782	0.787869	~Sexual.Intercourse.24hours + Technical.run_20201030_isala_cross_4 + Technical.run_20201016_isala_cross_2 + Technical.libsize + Technical.run_20201009_isala_cross_1 + Technical.run_20201204_isala_cross_8 + Technical.run_20201120_isala_cross_6 + Technical.run_20210119_isala_cross_7 + Health.Antibiotic.3months + Technical.run_20201023_isala_cross_3 + Technical.run_20201211_isala_cross_9 + General.A…	ancombc	3043	FALSE:2653, TRUE:390
JN713389_g	Sexual.Intercourse.24hours	0.164694	0.458747	0.359008	0.719589	0.789793	0.931966	~Sexual.Intercourse.24hours + Technical.run_20201030_isala_cross_4 + Technical.run_20201016_isala_cross_2 + Technical.libsize + Technical.run_20201009_isala_cross_1 + Technical.run_20201204_isala_cross_8 + Technical.run_20201120_isala_cross_6 + Technical.run_20210119_isala_cross_7 + Health.Antibiotic.3months + Technical.run_20201023_isala_cross_3 + Technical.run_20201211_isala_cross_9 + General.A…	DESeq2	3043	FALSE:2653, TRUE:390
JN713389_g	Sexual.Intercourse.24hours	0.202463	0.003457	1.71917	0.085683	0.161708	0.42415	~Sexual.Intercourse.24hours + Technical.run_20201030_isala_cross_4 + Technical.run_20201016_isala_cross_2 + Technical.libsize + Technical.run_20201009_isala_cross_1 + Technical.run_20201204_isala_cross_8 + Technical.run_20201120_isala_cross_6 + Technical.run_20210119_isala_cross_7 + Health.Antibiotic.3months + Technical.run_20201023_isala_cross_3 + Technical.run_20201211_isala_cross_9 + General.A…	limma	3043	FALSE:2653, TRUE:390
JN713389_g	Sexual.Intercourse.24hours	0.040157	0.054567	0.735912	0.461841	0.629784	0.867012	~Sexual.Intercourse.24hours + Technical.run_20201030_isala_cross_4 + Technical.run_20201016_isala_cross_2 + Technical.libsize + Technical.run_20201009_isala_cross_1 + Technical.run_20201204_isala_cross_8 + Technical.run_20201120_isala_cross_6 + Technical.run_20210119_isala_cross_7 + Health.Antibiotic.3months + Technical.run_20201023_isala_cross_3 + Technical.run_20201211_isala_cross_9 + General.A…	lmclr	3043	FALSE:2653, TRUE:390
JN713389_g	Sexual.Intercourse.24hours	0.255962	0.101056		0.011363	0.025567	0.106501	~Sexual.Intercourse.24hours + Technical.run_20201030_isala_cross_4 + Technical.run_20201016_isala_cross_2 + Technical.libsize + Technical.run_20201009_isala_cross_1 + Technical.run_20201204_isala_cross_8 + Technical.run_20201120_isala_cross_6 + Technical.run_20210119_isala_cross_7 + Health.Antibiotic.3months + Technical.run_20201023_isala_cross_3 + Technical.run_20201211_isala_cross_9 + General.A…	maaslin2	3043	FALSE:2653, TRUE:390
JN713389_g	Sexual.Intercourse.frequency	0.004953	0.073182	0.066228	0.555515	0.690648	0.736549	~Sexual.Intercourse.frequency + Technical.run_20201030_isala_cross_4 + Technical.run_20201016_isala_cross_2 + Technical.libsize + Technical.run_20201009_isala_cross_1 + Technical.run_20201204_isala_cross_8 + Sexual.Intercourse.24hours + Technical.run_20201120_isala_cross_6 + Technical.run_20210119_isala_cross_7 + Health.Antibiotic.3months + Technical.run_20201023_isala_cross_3 + Technical.run_202…	aldex2	2560
JN713389_g	Sexual.Intercourse.frequency	-0.01606	0.022359	-0.71835	0.47254	0.678166	0.878444	~Sexual.Intercourse.frequency + Technical.run_20201030_isala_cross_4 + Technical.run_20201016_isala_cross_2 + Technical.libsize + Technical.run_20201009_isala_cross_1 + Technical.run_20201204_isala_cross_8 + Sexual.Intercourse.24hours + Technical.run_20201120_isala_cross_6 + Technical.run_20210119_isala_cross_7 + Health.Antibiotic.3months + Technical.run_20201023_isala_cross_3 + Technical.run_202…	ancombc	2560
JN713389_g	Sexual.Intercourse.frequency	-0.08807	0.176679	-0.49848	0.618144	0.869265	0.892291	~Sexual.Intercourse.frequency + Technical.run_20201030_isala_cross_4 + Technical.run_20201016_isala_cross_2 + Technical.libsize + Technical.run_20201009_isala_cross_1 + Technical.run_20201204_isala_cross_8 + Sexual.Intercourse.24hours + Technical.run_20201120_isala_cross_6 + Technical.run_20210119_isala_cross_7 + Health.Antibiotic.3months + Technical.run_20201023_isala_cross_3 + Technical.run_202…	DESeq2	2560
JN713389_g	Sexual.Intercourse.frequency	0.017801	0.001399	0.405869	0.684872	0.884523	0.919977	~Sexual.Intercourse.frequency + Technical.run_20201030_isala_cross_4 + Technical.run_20201016_isala_cross_2 + Technical.libsize + Technical.run_20201009_isala_cross_1 + Technical.run_20201204_isala_cross_8 + Sexual.Intercourse.24hours + Technical.run_20201120_isala_cross_6 + Technical.run_20210119_isala_cross_7 + Health.Antibiotic.3months + Technical.run_20201023_isala_cross_3 + Technical.run_202…	limma	2560
JN713389_g	Sexual.Intercourse.frequency	-0.02731	0.019782	-1.38044	0.167571	0.754071	0.643247	~Sexual.Intercourse.frequency + Technical.run_20201030_isala_cross_4 + Technical.run_20201016_isala_cross_2 + Technical.libsize + Technical.run_20201009_isala_cross_1 + Technical.run_20201204_isala_cross_8 + Sexual.Intercourse.24hours + Technical.run_20201120_isala_cross_6 + Technical.run_20210119_isala_cross_7 + Health.Antibiotic.3months + Technical.run_20201023_isala_cross_3 + Technical.run_202…	lmclr	2560
JN713389_g	Sexual.Intercourse.frequency	0.007611	0.037673		0.839913	0.922761	0.945517	~Sexual.Intercourse.frequency + Technical.run_20201030_isala_cross_4 + Technical.run_20201016_isala_cross_2 + Technical.libsize + Technical.run_20201009_isala_cross_1 + Technical.run_20201204_isala_cross_8 + Sexual.Intercourse.24hours + Technical.run_20201120_isala_cross_6 + Technical.run_20210119_isala_cross_7 + Health.Antibiotic.3months + Technical.run_20201023_isala_cross_3 + Technical.run_202…	maaslin2	2560
JN713389_g	Sexual.partner.man	-0.23209	0.47553	-0.48785	0.519686	0.706307	0.736549	~Sexual.partner.man + Technical.run_20201030_isala_cross_4 + Technical.run_20201016_isala_cross_2 + Technical.libsize + Technical.run_20201009_isala_cross_1 + Technical.run_20201204_isala_cross_8 + Sexual.Intercourse.24hours + Technical.run_20201120_isala_cross_6 + Technical.run_20210119_isala_cross_7 + Health.Antibiotic.3months + Technical.run_20201023_isala_cross_3 + Technical.run_20201211_isal…	aldex2	2375	FALSE:58, TRUE:2317
JN713389_g	Sexual.partner.man	-0.18817	0.163213	-1.15288	0.248959	0.533485	0.730745	~Sexual.partner.man + Technical.run_20201030_isala_cross_4 + Technical.run_20201016_isala_cross_2 + Technical.libsize + Technical.run_20201009_isala_cross_1 + Technical.run_20201204_isala_cross_8 + Sexual.Intercourse.24hours + Technical.run_20201120_isala_cross_6 + Technical.run_20210119_isala_cross_7 + Health.Antibiotic.3months + Technical.run_20201023_isala_cross_3 + Technical.run_20201211_isal…	ancombc	2375	FALSE:58, TRUE:2317
JN713389_g	Sexual.partner.man	-0.53799	1.15684	-0.46505	0.641893	0.952942	0.900252	~Sexual.partner.man + Technical.run_20201030_isala_cross_4 + Technical.run_20201016_isala_cross_2 + Technical.libsize + Technical.run_20201009_isala_cross_1 + Technical.run_20201204_isala_cross_8 + Sexual.Intercourse.24hours + Technical.run_20201120_isala_cross_6 + Technical.run_20210119_isala_cross_7 + Health.Antibiotic.3months + Technical.run_20201023_isala_cross_3 + Technical.run_20201211_isal…	DESeq2	2375	FALSE:58, TRUE:2317
JN713389_g	Sexual.partner.man	0.116475	0.009406	0.415911	0.677512	0.781745	0.91864	~Sexual.partner.man + Technical.run_20201030_isala_cross_4 + Technical.run_20201016_isala_cross_2 + Technical.libsize + Technical.run_20201009_isala_cross_1 + Technical.run_20201204_isala_cross_8 + Sexual.Intercourse.24hours + Technical.run_20201120_isala_cross_6 + Technical.run_20210119_isala_cross_7 + Health.Antibiotic.3months + Technical.run_20201023_isala_cross_3 + Technical.run_20201211_isal…	limma	2375	FALSE:58, TRUE:2317
JN713389_g	Sexual.partner.man	0.020949	0.129388	0.161912	0.871389	0.891536	0.974349	~Sexual.partner.man + Technical.run_20201030_isala_cross_4 + Technical.run_20201016_isala_cross_2 + Technical.libsize + Technical.run_20201009_isala_cross_1 + Technical.run_20201204_isala_cross_8 + Sexual.Intercourse.24hours + Technical.run_20201120_isala_cross_6 + Technical.run_20210119_isala_cross_7 + Health.Antibiotic.3months + Technical.run_20201023_isala_cross_3 + Technical.run_20201211_isal…	lmclr	2375	FALSE:58, TRUE:2317
JN713389_g	Sexual.partner.man	-0.26882	0.244878		0.272418	0.557218	0.622121	~Sexual.partner.man + Technical.run_20201030_isala_cross_4 + Technical.run_20201016_isala_cross_2 + Technical.libsize + Technical.run_20201009_isala_cross_1 + Technical.run_20201204_isala_cross_8 + Sexual.Intercourse.24hours + Technical.run_20201120_isala_cross_6 + Technical.run_20210119_isala_cross_7 + Health.Antibiotic.3months + Technical.run_20201023_isala_cross_3 + Technical.run_20201211_isal…	maaslin2	2375	FALSE:58, TRUE:2317
JN713389_g	Sexual.partners.monogamous	-0.09131	0.180944	-0.50237	0.51216	0.663042	0.736549	~Sexual.partners.monogamous + Technical.run_20201030_isala_cross_4 + Technical.run_20201016_isala_cross_2 + Technical.libsize + Technical.run_20201009_isala_cross_1 + Technical.run_20201204_isala_cross_8 + Sexual.Intercourse.24hours + Technical.run_20201120_isala_cross_6 + Technical.run_20210119_isala_cross_7 + Health.Antibiotic.3months + Technical.run_20201023_isala_cross_3 + Technical.run_20201…	aldex2	2802	FALSE:483, TRUE:2319
JN713389_g	Sexual.partners.monogamous	0.069293	0.057592	1.20318	0.228908	0.492094	0.707465	~Sexual.partners.monogamous + Technical.run_20201030_isala_cross_4 + Technical.run_20201016_isala_cross_2 + Technical.libsize + Technical.run_20201009_isala_cross_1 + Technical.run_20201204_isala_cross_8 + Sexual.Intercourse.24hours + Technical.run_20201120_isala_cross_6 + Technical.run_20210119_isala_cross_7 + Health.Antibiotic.3months + Technical.run_20201023_isala_cross_3 + Technical.run_20201…	ancombc	2802	FALSE:483, TRUE:2319
JN713389_g	Sexual.partners.monogamous	-0.14155	0.42525	-0.33286	0.739236	0.837836	0.936789	~Sexual.partners.monogamous + Technical.run_20201030_isala_cross_4 + Technical.run_20201016_isala_cross_2 + Technical.libsize + Technical.run_20201009_isala_cross_1 + Technical.run_20201204_isala_cross_8 + Sexual.Intercourse.24hours + Technical.run_20201120_isala_cross_6 + Technical.run_20210119_isala_cross_7 + Health.Antibiotic.3months + Technical.run_20201023_isala_cross_3 + Technical.run_20201…	DESeq2	2802	FALSE:483, TRUE:2319
JN713389_g	Sexual.partners.monogamous	0.241918	0.003344	2.21848	0.0266	0.069354	0.243511	~Sexual.partners.monogamous + Technical.run_20201030_isala_cross_4 + Technical.run_20201016_isala_cross_2 + Technical.libsize + Technical.run_20201009_isala_cross_1 + Technical.run_20201204_isala_cross_8 + Sexual.Intercourse.24hours + Technical.run_20201120_isala_cross_6 + Technical.run_20210119_isala_cross_7 + Health.Antibiotic.3months + Technical.run_20201023_isala_cross_3 + Technical.run_20201…	limma	2802	FALSE:483, TRUE:2319
JN713389_g	Sexual.partners.monogamous	-0.04025	0.051042	-0.78857	0.43043	0.569687	0.86086	~Sexual.partners.monogamous + Technical.run_20201030_isala_cross_4 + Technical.run_20201016_isala_cross_2 + Technical.libsize + Technical.run_20201009_isala_cross_1 + Technical.run_20201204_isala_cross_8 + Sexual.Intercourse.24hours + Technical.run_20201120_isala_cross_6 + Technical.run_20210119_isala_cross_7 + Health.Antibiotic.3months + Technical.run_20201023_isala_cross_3 + Technical.run_20201…	lmclr	2802	FALSE:483, TRUE:2319
JN713389_g	Sexual.partners.monogamous	-0.12543	0.093623		0.180448	0.312313	0.513307	~Sexual.partners.monogamous + Technical.run_20201030_isala_cross_4 + Technical.run_20201016_isala_cross_2 + Technical.libsize + Technical.run_20201009_isala_cross_1 + Technical.run_20201204_isala_cross_8 + Sexual.Intercourse.24hours + Technical.run_20201120_isala_cross_6 + Technical.run_20210119_isala_cross_7 + Health.Antibiotic.3months + Technical.run_20201023_isala_cross_3 + Technical.run_20201…	maaslin2	2802	FALSE:483, TRUE:2319
JN713389_g	Sexual.partners.multiple	0.043423	0.242715	0.17529	0.556401	0.619266	0.736549	~Sexual.partners.multiple + Technical.run_20201030_isala_cross_4 + Technical.run_20201016_isala_cross_2 + Technical.libsize + Technical.run_20201009_isala_cross_1 + Technical.run_20201204_isala_cross_8 + Sexual.Intercourse.24hours + Technical.run_20201120_isala_cross_6 + Technical.run_20210119_isala_cross_7 + Health.Antibiotic.3months + Technical.run_20201023_isala_cross_3 + Technical.run_2020121…	aldex2	2560	FALSE:2319, TRUE:241
JN713389_g	Sexual.partners.multiple	0.0357	0.07828	0.456059	0.648347	0.711621	0.941729	~Sexual.partners.multiple + Technical.run_20201030_isala_cross_4 + Technical.run_20201016_isala_cross_2 + Technical.libsize + Technical.run_20201009_isala_cross_1 + Technical.run_20201204_isala_cross_8 + Sexual.Intercourse.24hours + Technical.run_20201120_isala_cross_6 + Technical.run_20210119_isala_cross_7 + Health.Antibiotic.3months + Technical.run_20201023_isala_cross_3 + Technical.run_2020121…	ancombc	2560	FALSE:2319, TRUE:241
JN713389_g	Sexual.partners.multiple	0.165887	0.585685	0.283236	0.776996	0.888724	0.950695	~Sexual.partners.multiple + Technical.run_20201030_isala_cross_4 + Technical.run_20201016_isala_cross_2 + Technical.libsize + Technical.run_20201009_isala_cross_1 + Technical.run_20201204_isala_cross_8 + Sexual.Intercourse.24hours + Technical.run_20201120_isala_cross_6 + Technical.run_20210119_isala_cross_7 + Health.Antibiotic.3months + Technical.run_20201023_isala_cross_3 + Technical.run_2020121…	DESeq2	2560	FALSE:2319, TRUE:241
JN713389_g	Sexual.partners.multiple	-0.07415	0.004684	-0.50429	0.614103	0.690866	0.891328	~Sexual.partners.multiple + Technical.run_20201030_isala_cross_4 + Technical.run_20201016_isala_cross_2 + Technical.libsize + Technical.run_20201009_isala_cross_1 + Technical.run_20201204_isala_cross_8 + Sexual.Intercourse.24hours + Technical.run_20201120_isala_cross_6 + Technical.run_20210119_isala_cross_7 + Health.Antibiotic.3months + Technical.run_20201023_isala_cross_3 + Technical.run_2020121…	limma	2560	FALSE:2319, TRUE:241
JN713389_g	Sexual.partners.multiple	0.043812	0.065677	0.667086	0.504778	0.668088	0.875079	~Sexual.partners.multiple + Technical.run_20201030_isala_cross_4 + Technical.run_20201016_isala_cross_2 + Technical.libsize + Technical.run_20201009_isala_cross_1 + Technical.run_20201204_isala_cross_8 + Sexual.Intercourse.24hours + Technical.run_20201120_isala_cross_6 + Technical.run_20210119_isala_cross_7 + Health.Antibiotic.3months + Technical.run_20201023_isala_cross_3 + Technical.run_2020121…	lmclr	2560	FALSE:2319, TRUE:241
JN713389_g	Sexual.partners.multiple	0.059683	0.125034		0.633165	0.694937	0.86803	~Sexual.partners.multiple + Technical.run_20201030_isala_cross_4 + Technical.run_20201016_isala_cross_2 + Technical.libsize + Technical.run_20201009_isala_cross_1 + Technical.run_20201204_isala_cross_8 + Sexual.Intercourse.24hours + Technical.run_20201120_isala_cross_6 + Technical.run_20210119_isala_cross_7 + Health.Antibiotic.3months + Technical.run_20201023_isala_cross_3 + Technical.run_2020121…	maaslin2	2560	FALSE:2319, TRUE:241
Lactobacillus crispatus group	Sexual.Intercourse.24hours	-0.26997	0.321892	-0.83884	0.40749	0.556278	0.736549	~Sexual.Intercourse.24hours + Technical.run_20201030_isala_cross_4 + Technical.run_20201016_isala_cross_2 + Technical.libsize + Technical.run_20201009_isala_cross_1 + Technical.run_20201204_isala_cross_8 + Technical.run_20201120_isala_cross_6 + Technical.run_20210119_isala_cross_7 + Health.Antibiotic.3months + Technical.run_20201023_isala_cross_3 + Technical.run_20201211_isala_cross_9 + General.A…	aldex2	3043	FALSE:2653, TRUE:390
Lactobacillus crispatus group	Sexual.Intercourse.24hours	-0.3533	0.211791	-1.66814	0.095288	0.171519	0.479976	~Sexual.Intercourse.24hours + Technical.run_20201030_isala_cross_4 + Technical.run_20201016_isala_cross_2 + Technical.libsize + Technical.run_20201009_isala_cross_1 + Technical.run_20201204_isala_cross_8 + Technical.run_20201120_isala_cross_6 + Technical.run_20210119_isala_cross_7 + Health.Antibiotic.3months + Technical.run_20201023_isala_cross_3 + Technical.run_20201211_isala_cross_9 + General.A…	ancombc	3043	FALSE:2653, TRUE:390
Lactobacillus crispatus group	Sexual.Intercourse.24hours	-0.9089	0.187152	-4.85649	1.19e-06	6.72e-06	9.41e-05	~Sexual.Intercourse.24hours + Technical.run_20201030_isala_cross_4 + Technical.run_20201016_isala_cross_2 + Technical.libsize + Technical.run_20201009_isala_cross_1 + Technical.run_20201204_isala_cross_8 + Technical.run_20201120_isala_cross_6 + Technical.run_20210119_isala_cross_7 + Health.Antibiotic.3months + Technical.run_20201023_isala_cross_3 + Technical.run_20201211_isala_cross_9 + General.A…	DESeq2	3043	FALSE:2653, TRUE:390
Lactobacillus crispatus group	Sexual.Intercourse.24hours	0.125603	0.010064	0.353226	0.723943	0.807325	0.928327	~Sexual.Intercourse.24hours + Technical.run_20201030_isala_cross_4 + Technical.run_20201016_isala_cross_2 + Technical.libsize + Technical.run_20201009_isala_cross_1 + Technical.run_20201204_isala_cross_8 + Technical.run_20201120_isala_cross_6 + Technical.run_20210119_isala_cross_7 + Health.Antibiotic.3months + Technical.run_20201023_isala_cross_3 + Technical.run_20201211_isala_cross_9 + General.A…	limma	3043	FALSE:2653, TRUE:390
Lactobacillus crispatus group	Sexual.Intercourse.24hours	-0.21121	0.05346	-3.95083	7.97e-05	0.000512	0.004613	~Sexual.Intercourse.24hours + Technical.run_20201030_isala_cross_4 + Technical.run_20201016_isala_cross_2 + Technical.libsize + Technical.run_20201009_isala_cross_1 + Technical.run_20201204_isala_cross_8 + Technical.run_20201120_isala_cross_6 + Technical.run_20210119_isala_cross_7 + Health.Antibiotic.3months + Technical.run_20201023_isala_cross_3 + Technical.run_20201211_isala_cross_9 + General.A…	lmclr	3043	FALSE:2653, TRUE:390
Lactobacillus crispatus group	Sexual.Intercourse.24hours	-0.25779	0.283369		0.363028	0.480478	0.702361	~Sexual.Intercourse.24hours + Technical.run_20201030_isala_cross_4 + Technical.run_20201016_isala_cross_2 + Technical.libsize + Technical.run_20201009_isala_cross_1 + Technical.run_20201204_isala_cross_8 + Technical.run_20201120_isala_cross_6 + Technical.run_20210119_isala_cross_7 + Health.Antibiotic.3months + Technical.run_20201023_isala_cross_3 + Technical.run_20201211_isala_cross_9 + General.A…	maaslin2	3043	FALSE:2653, TRUE:390
Lactobacillus crispatus group	Sexual.Intercourse.frequency	-0.05563	0.121185	-0.45888	0.651435	0.704375	0.736549	~Sexual.Intercourse.frequency + Technical.run_20201030_isala_cross_4 + Technical.run_20201016_isala_cross_2 + Technical.libsize + Technical.run_20201009_isala_cross_1 + Technical.run_20201204_isala_cross_8 + Sexual.Intercourse.24hours + Technical.run_20201120_isala_cross_6 + Technical.run_20210119_isala_cross_7 + Health.Antibiotic.3months + Technical.run_20201023_isala_cross_3 + Technical.run_202…	aldex2	2560
Lactobacillus crispatus group	Sexual.Intercourse.frequency	-0.04175	0.082037	-0.50889	0.610827	0.808447	0.933317	~Sexual.Intercourse.frequency + Technical.run_20201030_isala_cross_4 + Technical.run_20201016_isala_cross_2 + Technical.libsize + Technical.run_20201009_isala_cross_1 + Technical.run_20201204_isala_cross_8 + Sexual.Intercourse.24hours + Technical.run_20201120_isala_cross_6 + Technical.run_20210119_isala_cross_7 + Health.Antibiotic.3months + Technical.run_20201023_isala_cross_3 + Technical.run_202…	ancombc	2560
Lactobacillus crispatus group	Sexual.Intercourse.frequency	-0.20196	0.070445	-2.86689	0.004145	0.117426	0.069716	~Sexual.Intercourse.frequency + Technical.run_20201030_isala_cross_4 + Technical.run_20201016_isala_cross_2 + Technical.libsize + Technical.run_20201009_isala_cross_1 + Technical.run_20201204_isala_cross_8 + Sexual.Intercourse.24hours + Technical.run_20201120_isala_cross_6 + Technical.run_20210119_isala_cross_7 + Health.Antibiotic.3months + Technical.run_20201023_isala_cross_3 + Technical.run_202…	DESeq2	2560
Lactobacillus crispatus group	Sexual.Intercourse.frequency	0.023723	0.003918	0.181961	0.855627	0.939103	0.964906	~Sexual.Intercourse.frequency + Technical.run_20201030_isala_cross_4 + Technical.run_20201016_isala_cross_2 + Technical.libsize + Technical.run_20201009_isala_cross_1 + Technical.run_20201204_isala_cross_8 + Sexual.Intercourse.24hours + Technical.run_20201120_isala_cross_6 + Technical.run_20210119_isala_cross_7 + Health.Antibiotic.3months + Technical.run_20201023_isala_cross_3 + Technical.run_202…	limma	2560
Lactobacillus crispatus group	Sexual.Intercourse.frequency	-0.01682	0.020085	-0.83729	0.402506	0.821668	0.848637	~Sexual.Intercourse.frequency + Technical.run_20201030_isala_cross_4 + Technical.run_20201016_isala_cross_2 + Technical.libsize + Technical.run_20201009_isala_cross_1 + Technical.run_20201204_isala_cross_8 + Sexual.Intercourse.24hours + Technical.run_20201120_isala_cross_6 + Technical.run_20210119_isala_cross_7 + Health.Antibiotic.3months + Technical.run_20201023_isala_cross_3 + Technical.run_202…	lmclr	2560
Lactobacillus crispatus group	Sexual.Intercourse.frequency	-0.05057	0.10681		0.635958	0.773463	0.869764	~Sexual.Intercourse.frequency + Technical.run_20201030_isala_cross_4 + Technical.run_20201016_isala_cross_2 + Technical.libsize + Technical.run_20201009_isala_cross_1 + Technical.run_20201204_isala_cross_8 + Sexual.Intercourse.24hours + Technical.run_20201120_isala_cross_6 + Technical.run_20210119_isala_cross_7 + Health.Antibiotic.3months + Technical.run_20201023_isala_cross_3 + Technical.run_202…	maaslin2	2560
Lactobacillus crispatus group	Sexual.partner.man	-1.48531	0.79064	-1.87864	0.062715	0.603824	0.605234	~Sexual.partner.man + Technical.run_20201030_isala_cross_4 + Technical.run_20201016_isala_cross_2 + Technical.libsize + Technical.run_20201009_isala_cross_1 + Technical.run_20201204_isala_cross_8 + Sexual.Intercourse.24hours + Technical.run_20201120_isala_cross_6 + Technical.run_20210119_isala_cross_7 + Health.Antibiotic.3months + Technical.run_20201023_isala_cross_3 + Technical.run_20201211_isal…	aldex2	2375	FALSE:58, TRUE:2317
Lactobacillus crispatus group	Sexual.partner.man	-1.08176	0.542011	-1.99583	0.045952	0.258483	0.310366	~Sexual.partner.man + Technical.run_20201030_isala_cross_4 + Technical.run_20201016_isala_cross_2 + Technical.libsize + Technical.run_20201009_isala_cross_1 + Technical.run_20201204_isala_cross_8 + Sexual.Intercourse.24hours + Technical.run_20201120_isala_cross_6 + Technical.run_20210119_isala_cross_7 + Health.Antibiotic.3months + Technical.run_20201023_isala_cross_3 + Technical.run_20201211_isal…	ancombc	2375	FALSE:58, TRUE:2317
Lactobacillus crispatus group	Sexual.partner.man	-0.39187	0.461629	-0.8489	0.395939	0.848441	0.792515	~Sexual.partner.man + Technical.run_20201030_isala_cross_4 + Technical.run_20201016_isala_cross_2 + Technical.libsize + Technical.run_20201009_isala_cross_1 + Technical.run_20201204_isala_cross_8 + Sexual.Intercourse.24hours + Technical.run_20201120_isala_cross_6 + Technical.run_20210119_isala_cross_7 + Health.Antibiotic.3months + Technical.run_20201023_isala_cross_3 + Technical.run_20201211_isal…	DESeq2	2375	FALSE:58, TRUE:2317
Lactobacillus crispatus group	Sexual.partner.man	-0.62027	0.030057	-0.65898	0.509969	0.668866	0.854119	~Sexual.partner.man + Technical.run_20201030_isala_cross_4 + Technical.run_20201016_isala_cross_2 + Technical.libsize + Technical.run_20201009_isala_cross_1 + Technical.run_20201204_isala_cross_8 + Sexual.Intercourse.24hours + Technical.run_20201120_isala_cross_6 + Technical.run_20210119_isala_cross_7 + Health.Antibiotic.3months + Technical.run_20201023_isala_cross_3 + Technical.run_20201211_isal…	limma	2375	FALSE:58, TRUE:2317
Lactobacillus crispatus group	Sexual.partner.man	-0.20383	0.1298	-1.57037	0.116462	0.732902	0.561603	~Sexual.partner.man + Technical.run_20201030_isala_cross_4 + Technical.run_20201016_isala_cross_2 + Technical.libsize + Technical.run_20201009_isala_cross_1 + Technical.run_20201204_isala_cross_8 + Sexual.Intercourse.24hours + Technical.run_20201120_isala_cross_6 + Technical.run_20210119_isala_cross_7 + Health.Antibiotic.3months + Technical.run_20201023_isala_cross_3 + Technical.run_20201211_isal…	lmclr	2375	FALSE:58, TRUE:2317
Lactobacillus crispatus group	Sexual.partner.man	-1.37229	0.694892		0.048404	0.328509	0.258168	~Sexual.partner.man + Technical.run_20201030_isala_cross_4 + Technical.run_20201016_isala_cross_2 + Technical.libsize + Technical.run_20201009_isala_cross_1 + Technical.run_20201204_isala_cross_8 + Sexual.Intercourse.24hours + Technical.run_20201120_isala_cross_6 + Technical.run_20210119_isala_cross_7 + Health.Antibiotic.3months + Technical.run_20201023_isala_cross_3 + Technical.run_20201211_isal…	maaslin2	2375	FALSE:58, TRUE:2317
Lactobacillus crispatus group	Sexual.partners.monogamous	-0.19354	0.299237	-0.64691	0.523564	0.663042	0.736549	~Sexual.partners.monogamous + Technical.run_20201030_isala_cross_4 + Technical.run_20201016_isala_cross_2 + Technical.libsize + Technical.run_20201009_isala_cross_1 + Technical.run_20201204_isala_cross_8 + Sexual.Intercourse.24hours + Technical.run_20201120_isala_cross_6 + Technical.run_20210119_isala_cross_7 + Health.Antibiotic.3months + Technical.run_20201023_isala_cross_3 + Technical.run_20201…	aldex2	2802	FALSE:483, TRUE:2319
Lactobacillus crispatus group	Sexual.partners.monogamous	-0.03256	0.207074	-0.15723	0.875067	0.915768	0.988278	~Sexual.partners.monogamous + Technical.run_20201030_isala_cross_4 + Technical.run_20201016_isala_cross_2 + Technical.libsize + Technical.run_20201009_isala_cross_1 + Technical.run_20201204_isala_cross_8 + Sexual.Intercourse.24hours + Technical.run_20201120_isala_cross_6 + Technical.run_20210119_isala_cross_7 + Health.Antibiotic.3months + Technical.run_20201023_isala_cross_3 + Technical.run_20201…	ancombc	2802	FALSE:483, TRUE:2319
Lactobacillus crispatus group	Sexual.partners.monogamous	-0.03091	0.173947	-0.17771	0.858949	0.920303	0.967995	~Sexual.partners.monogamous + Technical.run_20201030_isala_cross_4 + Technical.run_20201016_isala_cross_2 + Technical.libsize + Technical.run_20201009_isala_cross_1 + Technical.run_20201204_isala_cross_8 + Sexual.Intercourse.24hours + Technical.run_20201120_isala_cross_6 + Technical.run_20210119_isala_cross_7 + Health.Antibiotic.3months + Technical.run_20201023_isala_cross_3 + Technical.run_20201…	DESeq2	2802	FALSE:483, TRUE:2319
Lactobacillus crispatus group	Sexual.partners.monogamous	0.357225	0.009204	1.12414	0.26105	0.385201	0.67315	~Sexual.partners.monogamous + Technical.run_20201030_isala_cross_4 + Technical.run_20201016_isala_cross_2 + Technical.libsize + Technical.run_20201009_isala_cross_1 + Technical.run_20201204_isala_cross_8 + Sexual.Intercourse.24hours + Technical.run_20201120_isala_cross_6 + Technical.run_20210119_isala_cross_7 + Health.Antibiotic.3months + Technical.run_20201023_isala_cross_3 + Technical.run_20201…	limma	2802	FALSE:483, TRUE:2319
Lactobacillus crispatus group	Sexual.partners.monogamous	-0.06774	0.049708	-1.36283	0.173045	0.32446	0.650985	~Sexual.partners.monogamous + Technical.run_20201030_isala_cross_4 + Technical.run_20201016_isala_cross_2 + Technical.libsize + Technical.run_20201009_isala_cross_1 + Technical.run_20201204_isala_cross_8 + Sexual.Intercourse.24hours + Technical.run_20201120_isala_cross_6 + Technical.run_20210119_isala_cross_7 + Health.Antibiotic.3months + Technical.run_20201023_isala_cross_3 + Technical.run_20201…	lmclr	2802	FALSE:483, TRUE:2319
Lactobacillus crispatus group	Sexual.partners.monogamous	-0.21937	0.263922		0.405927	0.539598	0.740747	~Sexual.partners.monogamous + Technical.run_20201030_isala_cross_4 + Technical.run_20201016_isala_cross_2 + Technical.libsize + Technical.run_20201009_isala_cross_1 + Technical.run_20201204_isala_cross_8 + Sexual.Intercourse.24hours + Technical.run_20201120_isala_cross_6 + Technical.run_20210119_isala_cross_7 + Health.Antibiotic.3months + Technical.run_20201023_isala_cross_3 + Technical.run_20201…	maaslin2	2802	FALSE:483, TRUE:2319
Lactobacillus crispatus group	Sexual.partners.multiple	0.25121	0.402538	0.623979	0.537899	0.619266	0.736549	~Sexual.partners.multiple + Technical.run_20201030_isala_cross_4 + Technical.run_20201016_isala_cross_2 + Technical.libsize + Technical.run_20201009_isala_cross_1 + Technical.run_20201204_isala_cross_8 + Sexual.Intercourse.24hours + Technical.run_20201120_isala_cross_6 + Technical.run_20210119_isala_cross_7 + Health.Antibiotic.3months + Technical.run_20201023_isala_cross_3 + Technical.run_2020121…	aldex2	2560	FALSE:2319, TRUE:241
Lactobacillus crispatus group	Sexual.partners.multiple	0.166006	0.271133	0.612267	0.540361	0.623494	0.908886	~Sexual.partners.multiple + Technical.run_20201030_isala_cross_4 + Technical.run_20201016_isala_cross_2 + Technical.libsize + Technical.run_20201009_isala_cross_1 + Technical.run_20201204_isala_cross_8 + Sexual.Intercourse.24hours + Technical.run_20201120_isala_cross_6 + Technical.run_20210119_isala_cross_7 + Health.Antibiotic.3months + Technical.run_20201023_isala_cross_3 + Technical.run_2020121…	ancombc	2560	FALSE:2319, TRUE:241
Lactobacillus crispatus group	Sexual.partners.multiple	-0.10734	0.234026	-0.45868	0.646465	0.831169	0.901118	~Sexual.partners.multiple + Technical.run_20201030_isala_cross_4 + Technical.run_20201016_isala_cross_2 + Technical.libsize + Technical.run_20201009_isala_cross_1 + Technical.run_20201204_isala_cross_8 + Sexual.Intercourse.24hours + Technical.run_20201120_isala_cross_6 + Technical.run_20210119_isala_cross_7 + Health.Antibiotic.3months + Technical.run_20201023_isala_cross_3 + Technical.run_2020121…	DESeq2	2560	FALSE:2319, TRUE:241
Lactobacillus crispatus group	Sexual.partners.multiple	0.030496	0.013015	0.070074	0.94414	0.94414	0.986429	~Sexual.partners.multiple + Technical.run_20201030_isala_cross_4 + Technical.run_20201016_isala_cross_2 + Technical.libsize + Technical.run_20201009_isala_cross_1 + Technical.run_20201204_isala_cross_8 + Sexual.Intercourse.24hours + Technical.run_20201120_isala_cross_6 + Technical.run_20210119_isala_cross_7 + Health.Antibiotic.3months + Technical.run_20201023_isala_cross_3 + Technical.run_2020121…	limma	2560	FALSE:2319, TRUE:241
Lactobacillus crispatus group	Sexual.partners.multiple	-0.05233	0.066665	-0.78499	0.432533	0.609112	0.860979	~Sexual.partners.multiple + Technical.run_20201030_isala_cross_4 + Technical.run_20201016_isala_cross_2 + Technical.libsize + Technical.run_20201009_isala_cross_1 + Technical.run_20201204_isala_cross_8 + Sexual.Intercourse.24hours + Technical.run_20201120_isala_cross_6 + Technical.run_20210119_isala_cross_7 + Health.Antibiotic.3months + Technical.run_20201023_isala_cross_3 + Technical.run_2020121…	lmclr	2560	FALSE:2319, TRUE:241
Lactobacillus crispatus group	Sexual.partners.multiple	0.204732	0.354503		0.563642	0.650356	0.835054	~Sexual.partners.multiple + Technical.run_20201030_isala_cross_4 + Technical.run_20201016_isala_cross_2 + Technical.libsize + Technical.run_20201009_isala_cross_1 + Technical.run_20201204_isala_cross_8 + Sexual.Intercourse.24hours + Technical.run_20201120_isala_cross_6 + Technical.run_20210119_isala_cross_7 + Health.Antibiotic.3months + Technical.run_20201023_isala_cross_3 + Technical.run_2020121…	maaslin2	2560	FALSE:2319, TRUE:241
Lactobacillus gasseri group	Sexual.Intercourse.24hours	-0.03816	0.312689	-0.12218	0.709121	0.725237	0.749399	~Sexual.Intercourse.24hours + Technical.run_20201030_isala_cross_4 + Technical.run_20201016_isala_cross_2 + Technical.libsize + Technical.run_20201009_isala_cross_1 + Technical.run_20201204_isala_cross_8 + Technical.run_20201120_isala_cross_6 + Technical.run_20210119_isala_cross_7 + Health.Antibiotic.3months + Technical.run_20201023_isala_cross_3 + Technical.run_20201211_isala_cross_9 + General.A…	aldex2	3043	FALSE:2653, TRUE:390
Lactobacillus gasseri group	Sexual.Intercourse.24hours	-0.17174	0.148513	-1.15639	0.247521	0.368437	0.728231	~Sexual.Intercourse.24hours + Technical.run_20201030_isala_cross_4 + Technical.run_20201016_isala_cross_2 + Technical.libsize + Technical.run_20201009_isala_cross_1 + Technical.run_20201204_isala_cross_8 + Technical.run_20201120_isala_cross_6 + Technical.run_20210119_isala_cross_7 + Health.Antibiotic.3months + Technical.run_20201023_isala_cross_3 + Technical.run_20201211_isala_cross_9 + General.A…	ancombc	3043	FALSE:2653, TRUE:390
Lactobacillus gasseri group	Sexual.Intercourse.24hours	-1.43259	0.436731	-3.28026	0.001037	0.00359	0.026901	~Sexual.Intercourse.24hours + Technical.run_20201030_isala_cross_4 + Technical.run_20201016_isala_cross_2 + Technical.libsize + Technical.run_20201009_isala_cross_1 + Technical.run_20201204_isala_cross_8 + Technical.run_20201120_isala_cross_6 + Technical.run_20210119_isala_cross_7 + Health.Antibiotic.3months + Technical.run_20201023_isala_cross_3 + Technical.run_20201211_isala_cross_9 + General.A…	DESeq2	3043	FALSE:2653, TRUE:390
Lactobacillus gasseri group	Sexual.Intercourse.24hours	-0.09751	0.004166	-0.3783	0.705232	0.807325	0.92426	~Sexual.Intercourse.24hours + Technical.run_20201030_isala_cross_4 + Technical.run_20201016_isala_cross_2 + Technical.libsize + Technical.run_20201009_isala_cross_1 + Technical.run_20201204_isala_cross_8 + Technical.run_20201120_isala_cross_6 + Technical.run_20210119_isala_cross_7 + Health.Antibiotic.3months + Technical.run_20201023_isala_cross_3 + Technical.run_20201211_isala_cross_9 + General.A…	limma	3043	FALSE:2653, TRUE:390
Lactobacillus gasseri group	Sexual.Intercourse.24hours	-0.10039	0.053766	-1.86724	0.061965	0.154913	0.422997	~Sexual.Intercourse.24hours + Technical.run_20201030_isala_cross_4 + Technical.run_20201016_isala_cross_2 + Technical.libsize + Technical.run_20201009_isala_cross_1 + Technical.run_20201204_isala_cross_8 + Technical.run_20201120_isala_cross_6 + Technical.run_20210119_isala_cross_7 + Health.Antibiotic.3months + Technical.run_20201023_isala_cross_3 + Technical.run_20201211_isala_cross_9 + General.A…	lmclr	3043	FALSE:2653, TRUE:390
Lactobacillus gasseri group	Sexual.Intercourse.24hours	-0.00676	0.223748		0.975909	0.993947	0.994222	~Sexual.Intercourse.24hours + Technical.run_20201030_isala_cross_4 + Technical.run_20201016_isala_cross_2 + Technical.libsize + Technical.run_20201009_isala_cross_1 + Technical.run_20201204_isala_cross_8 + Technical.run_20201120_isala_cross_6 + Technical.run_20210119_isala_cross_7 + Health.Antibiotic.3months + Technical.run_20201023_isala_cross_3 + Technical.run_20201211_isala_cross_9 + General.A…	maaslin2	3043	FALSE:2653, TRUE:390
Lactobacillus gasseri group	Sexual.Intercourse.frequency	0.004464	0.117637	0.036909	0.722981	0.730291	0.757457	~Sexual.Intercourse.frequency + Technical.run_20201030_isala_cross_4 + Technical.run_20201016_isala_cross_2 + Technical.libsize + Technical.run_20201009_isala_cross_1 + Technical.run_20201204_isala_cross_8 + Sexual.Intercourse.24hours + Technical.run_20201120_isala_cross_6 + Technical.run_20210119_isala_cross_7 + Health.Antibiotic.3months + Technical.run_20201023_isala_cross_3 + Technical.run_202…	aldex2	2560
Lactobacillus gasseri group	Sexual.Intercourse.frequency	-0.01628	0.057155	-0.28485	0.775757	0.864864	0.971898	~Sexual.Intercourse.frequency + Technical.run_20201030_isala_cross_4 + Technical.run_20201016_isala_cross_2 + Technical.libsize + Technical.run_20201009_isala_cross_1 + Technical.run_20201204_isala_cross_8 + Sexual.Intercourse.24hours + Technical.run_20201120_isala_cross_6 + Technical.run_20210119_isala_cross_7 + Health.Antibiotic.3months + Technical.run_20201023_isala_cross_3 + Technical.run_202…	ancombc	2560
Lactobacillus gasseri group	Sexual.Intercourse.frequency	-0.38026	0.162161	-2.34494	0.01903	0.214089	0.182721	~Sexual.Intercourse.frequency + Technical.run_20201030_isala_cross_4 + Technical.run_20201016_isala_cross_2 + Technical.libsize + Technical.run_20201009_isala_cross_1 + Technical.run_20201204_isala_cross_8 + Sexual.Intercourse.24hours + Technical.run_20201120_isala_cross_6 + Technical.run_20210119_isala_cross_7 + Health.Antibiotic.3months + Technical.run_20201023_isala_cross_3 + Technical.run_202…	DESeq2	2560
Lactobacillus gasseri group	Sexual.Intercourse.frequency	0.068285	0.001667	0.725821	0.468014	0.884523	0.829847	~Sexual.Intercourse.frequency + Technical.run_20201030_isala_cross_4 + Technical.run_20201016_isala_cross_2 + Technical.libsize + Technical.run_20201009_isala_cross_1 + Technical.run_20201204_isala_cross_8 + Sexual.Intercourse.24hours + Technical.run_20201120_isala_cross_6 + Technical.run_20210119_isala_cross_7 + Health.Antibiotic.3months + Technical.run_20201023_isala_cross_3 + Technical.run_202…	limma	2560
Lactobacillus gasseri group	Sexual.Intercourse.frequency	-0.01531	0.020712	-0.73904	0.459953	0.843669	0.867012	~Sexual.Intercourse.frequency + Technical.run_20201030_isala_cross_4 + Technical.run_20201016_isala_cross_2 + Technical.libsize + Technical.run_20201009_isala_cross_1 + Technical.run_20201204_isala_cross_8 + Sexual.Intercourse.24hours + Technical.run_20201120_isala_cross_6 + Technical.run_20210119_isala_cross_7 + Health.Antibiotic.3months + Technical.run_20201023_isala_cross_3 + Technical.run_202…	lmclr	2560
Lactobacillus gasseri group	Sexual.Intercourse.frequency	-0.01017	0.084329		0.904015	0.922761	0.967477	~Sexual.Intercourse.frequency + Technical.run_20201030_isala_cross_4 + Technical.run_20201016_isala_cross_2 + Technical.libsize + Technical.run_20201009_isala_cross_1 + Technical.run_20201204_isala_cross_8 + Sexual.Intercourse.24hours + Technical.run_20201120_isala_cross_6 + Technical.run_20210119_isala_cross_7 + Health.Antibiotic.3months + Technical.run_20201023_isala_cross_3 + Technical.run_202…	maaslin2	2560
Lactobacillus gasseri group	Sexual.partner.man	0.761952	0.772312	0.986781	0.372872	0.706307	0.736549	~Sexual.partner.man + Technical.run_20201030_isala_cross_4 + Technical.run_20201016_isala_cross_2 + Technical.libsize + Technical.run_20201009_isala_cross_1 + Technical.run_20201204_isala_cross_8 + Sexual.Intercourse.24hours + Technical.run_20201120_isala_cross_6 + Technical.run_20210119_isala_cross_7 + Health.Antibiotic.3months + Technical.run_20201023_isala_cross_3 + Technical.run_20201211_isal…	aldex2	2375	FALSE:58, TRUE:2317
Lactobacillus gasseri group	Sexual.partner.man	0.392562	0.272727	1.43939	0.150039	0.437492	0.596818	~Sexual.partner.man + Technical.run_20201030_isala_cross_4 + Technical.run_20201016_isala_cross_2 + Technical.libsize + Technical.run_20201009_isala_cross_1 + Technical.run_20201204_isala_cross_8 + Sexual.Intercourse.24hours + Technical.run_20201120_isala_cross_6 + Technical.run_20210119_isala_cross_7 + Health.Antibiotic.3months + Technical.run_20201023_isala_cross_3 + Technical.run_20201211_isal…	ancombc	2375	FALSE:58, TRUE:2317
Lactobacillus gasseri group	Sexual.partner.man	4.19547	1.03188	4.06587	4.79e-05	0.001077	0.002367	~Sexual.partner.man + Technical.run_20201030_isala_cross_4 + Technical.run_20201016_isala_cross_2 + Technical.libsize + Technical.run_20201009_isala_cross_1 + Technical.run_20201204_isala_cross_8 + Sexual.Intercourse.24hours + Technical.run_20201120_isala_cross_6 + Technical.run_20210119_isala_cross_7 + Health.Antibiotic.3months + Technical.run_20201023_isala_cross_3 + Technical.run_20201211_isal…	DESeq2	2375	FALSE:58, TRUE:2317
Lactobacillus gasseri group	Sexual.partner.man	1.13476	0.010505	1.98899	0.046815	0.221156	0.32213	~Sexual.partner.man + Technical.run_20201030_isala_cross_4 + Technical.run_20201016_isala_cross_2 + Technical.libsize + Technical.run_20201009_isala_cross_1 + Technical.run_20201204_isala_cross_8 + Sexual.Intercourse.24hours + Technical.run_20201120_isala_cross_6 + Technical.run_20210119_isala_cross_7 + Health.Antibiotic.3months + Technical.run_20201023_isala_cross_3 + Technical.run_20201211_isal…	limma	2375	FALSE:58, TRUE:2317
Lactobacillus gasseri group	Sexual.partner.man	0.239254	0.14067	1.70081	0.089109	0.732902	0.509453	~Sexual.partner.man + Technical.run_20201030_isala_cross_4 + Technical.run_20201016_isala_cross_2 + Technical.libsize + Technical.run_20201009_isala_cross_1 + Technical.run_20201204_isala_cross_8 + Sexual.Intercourse.24hours + Technical.run_20201120_isala_cross_6 + Technical.run_20210119_isala_cross_7 + Health.Antibiotic.3months + Technical.run_20201023_isala_cross_3 + Technical.run_20201211_isal…	lmclr	2375	FALSE:58, TRUE:2317
Lactobacillus gasseri group	Sexual.partner.man	0.72627	0.55871		0.193761	0.47954	0.531348	~Sexual.partner.man + Technical.run_20201030_isala_cross_4 + Technical.run_20201016_isala_cross_2 + Technical.libsize + Technical.run_20201009_isala_cross_1 + Technical.run_20201204_isala_cross_8 + Sexual.Intercourse.24hours + Technical.run_20201120_isala_cross_6 + Technical.run_20210119_isala_cross_7 + Health.Antibiotic.3months + Technical.run_20201023_isala_cross_3 + Technical.run_20201211_isal…	maaslin2	2375	FALSE:58, TRUE:2317
Lactobacillus gasseri group	Sexual.partners.monogamous	0.194105	0.293352	0.662082	0.518585	0.663042	0.736549	~Sexual.partners.monogamous + Technical.run_20201030_isala_cross_4 + Technical.run_20201016_isala_cross_2 + Technical.libsize + Technical.run_20201009_isala_cross_1 + Technical.run_20201204_isala_cross_8 + Sexual.Intercourse.24hours + Technical.run_20201120_isala_cross_6 + Technical.run_20210119_isala_cross_7 + Health.Antibiotic.3months + Technical.run_20201023_isala_cross_3 + Technical.run_20201…	aldex2	2802	FALSE:483, TRUE:2319
Lactobacillus gasseri group	Sexual.partners.monogamous	0.194011	0.147646	1.31403	0.188836	0.447244	0.656402	~Sexual.partners.monogamous + Technical.run_20201030_isala_cross_4 + Technical.run_20201016_isala_cross_2 + Technical.libsize + Technical.run_20201009_isala_cross_1 + Technical.run_20201204_isala_cross_8 + Sexual.Intercourse.24hours + Technical.run_20201120_isala_cross_6 + Technical.run_20210119_isala_cross_7 + Health.Antibiotic.3months + Technical.run_20201023_isala_cross_3 + Technical.run_20201…	ancombc	2802	FALSE:483, TRUE:2319
Lactobacillus gasseri group	Sexual.partners.monogamous	-0.59434	0.399109	-1.48916	0.136444	0.373507	0.53113	~Sexual.partners.monogamous + Technical.run_20201030_isala_cross_4 + Technical.run_20201016_isala_cross_2 + Technical.libsize + Technical.run_20201009_isala_cross_1 + Technical.run_20201204_isala_cross_8 + Sexual.Intercourse.24hours + Technical.run_20201120_isala_cross_6 + Technical.run_20210119_isala_cross_7 + Health.Antibiotic.3months + Technical.run_20201023_isala_cross_3 + Technical.run_20201…	DESeq2	2802	FALSE:483, TRUE:2319
Lactobacillus gasseri group	Sexual.partners.monogamous	0.2014	0.0039	0.861298	0.389146	0.515047	0.782002	~Sexual.partners.monogamous + Technical.run_20201030_isala_cross_4 + Technical.run_20201016_isala_cross_2 + Technical.libsize + Technical.run_20201009_isala_cross_1 + Technical.run_20201204_isala_cross_8 + Sexual.Intercourse.24hours + Technical.run_20201120_isala_cross_6 + Technical.run_20210119_isala_cross_7 + Health.Antibiotic.3months + Technical.run_20201023_isala_cross_3 + Technical.run_20201…	limma	2802	FALSE:483, TRUE:2319
Lactobacillus gasseri group	Sexual.partners.monogamous	0.041107	0.051759	0.794192	0.427151	0.569687	0.859822	~Sexual.partners.monogamous + Technical.run_20201030_isala_cross_4 + Technical.run_20201016_isala_cross_2 + Technical.libsize + Technical.run_20201009_isala_cross_1 + Technical.run_20201204_isala_cross_8 + Sexual.Intercourse.24hours + Technical.run_20201120_isala_cross_6 + Technical.run_20210119_isala_cross_7 + Health.Antibiotic.3months + Technical.run_20201023_isala_cross_3 + Technical.run_20201…	lmclr	2802	FALSE:483, TRUE:2319
Lactobacillus gasseri group	Sexual.partners.monogamous	0.134256	0.211957		0.526518	0.64036	0.81257	~Sexual.partners.monogamous + Technical.run_20201030_isala_cross_4 + Technical.run_20201016_isala_cross_2 + Technical.libsize + Technical.run_20201009_isala_cross_1 + Technical.run_20201204_isala_cross_8 + Sexual.Intercourse.24hours + Technical.run_20201120_isala_cross_6 + Technical.run_20210119_isala_cross_7 + Health.Antibiotic.3months + Technical.run_20201023_isala_cross_3 + Technical.run_20201…	maaslin2	2802	FALSE:483, TRUE:2319
Lactobacillus gasseri group	Sexual.partners.multiple	-1.19991	0.389907	-3.07859	0.007144	0.02679	0.198384	~Sexual.partners.multiple + Technical.run_20201030_isala_cross_4 + Technical.run_20201016_isala_cross_2 + Technical.libsize + Technical.run_20201009_isala_cross_1 + Technical.run_20201204_isala_cross_8 + Sexual.Intercourse.24hours + Technical.run_20201120_isala_cross_6 + Technical.run_20210119_isala_cross_7 + Health.Antibiotic.3months + Technical.run_20201023_isala_cross_3 + Technical.run_2020121…	aldex2	2560	FALSE:2319, TRUE:241
Lactobacillus gasseri group	Sexual.partners.multiple	-0.62638	0.155201	-4.03592	5.44e-05	0.000306	0.002448	~Sexual.partners.multiple + Technical.run_20201030_isala_cross_4 + Technical.run_20201016_isala_cross_2 + Technical.libsize + Technical.run_20201009_isala_cross_1 + Technical.run_20201204_isala_cross_8 + Sexual.Intercourse.24hours + Technical.run_20201120_isala_cross_6 + Technical.run_20210119_isala_cross_7 + Health.Antibiotic.3months + Technical.run_20201023_isala_cross_3 + Technical.run_2020121…	ancombc	2560	FALSE:2319, TRUE:241
Lactobacillus gasseri group	Sexual.partners.multiple	-2.99613	0.536024	-5.58954	2.28e-08	3.42e-07	3.28e-06	~Sexual.partners.multiple + Technical.run_20201030_isala_cross_4 + Technical.run_20201016_isala_cross_2 + Technical.libsize + Technical.run_20201009_isala_cross_1 + Technical.run_20201204_isala_cross_8 + Sexual.Intercourse.24hours + Technical.run_20201120_isala_cross_6 + Technical.run_20210119_isala_cross_7 + Health.Antibiotic.3months + Technical.run_20201023_isala_cross_3 + Technical.run_2020121…	DESeq2	2560	FALSE:2319, TRUE:241
Lactobacillus gasseri group	Sexual.partners.multiple	-1.28271	0.005065	-4.51014	6.76e-06	7.61e-05	0.000702	~Sexual.partners.multiple + Technical.run_20201030_isala_cross_4 + Technical.run_20201016_isala_cross_2 + Technical.libsize + Technical.run_20201009_isala_cross_1 + Technical.run_20201204_isala_cross_8 + Sexual.Intercourse.24hours + Technical.run_20201120_isala_cross_6 + Technical.run_20210119_isala_cross_7 + Health.Antibiotic.3months + Technical.run_20201023_isala_cross_3 + Technical.run_2020121…	limma	2560	FALSE:2319, TRUE:241
Lactobacillus gasseri group	Sexual.partners.multiple	-0.18044	0.06866	-2.62796	0.008641	0.06481	0.133646	~Sexual.partners.multiple + Technical.run_20201030_isala_cross_4 + Technical.run_20201016_isala_cross_2 + Technical.libsize + Technical.run_20201009_isala_cross_1 + Technical.run_20201204_isala_cross_8 + Sexual.Intercourse.24hours + Technical.run_20201120_isala_cross_6 + Technical.run_20210119_isala_cross_7 + Health.Antibiotic.3months + Technical.run_20201023_isala_cross_3 + Technical.run_2020121…	lmclr	2560	FALSE:2319, TRUE:241
Lactobacillus gasseri group	Sexual.partners.multiple	-0.98099	0.279219		0.00045	0.001842	0.01121	~Sexual.partners.multiple + Technical.run_20201030_isala_cross_4 + Technical.run_20201016_isala_cross_2 + Technical.libsize + Technical.run_20201009_isala_cross_1 + Technical.run_20201204_isala_cross_8 + Sexual.Intercourse.24hours + Technical.run_20201120_isala_cross_6 + Technical.run_20210119_isala_cross_7 + Health.Antibiotic.3months + Technical.run_20201023_isala_cross_3 + Technical.run_2020121…	maaslin2	2560	FALSE:2319, TRUE:241
Lactobacillus iners group	Sexual.Intercourse.24hours	1.02811	0.37468	2.74424	0.007766	0.026883	0.210749	~Sexual.Intercourse.24hours + Technical.run_20201030_isala_cross_4 + Technical.run_20201016_isala_cross_2 + Technical.libsize + Technical.run_20201009_isala_cross_1 + Technical.run_20201204_isala_cross_8 + Technical.run_20201120_isala_cross_6 + Technical.run_20210119_isala_cross_7 + Health.Antibiotic.3months + Technical.run_20201023_isala_cross_3 + Technical.run_20201211_isala_cross_9 + General.A…	aldex2	3043	FALSE:2653, TRUE:390
Lactobacillus iners group	Sexual.Intercourse.24hours	0.563268	0.230238	2.44646	0.014427	0.029509	0.155479	~Sexual.Intercourse.24hours + Technical.run_20201030_isala_cross_4 + Technical.run_20201016_isala_cross_2 + Technical.libsize + Technical.run_20201009_isala_cross_1 + Technical.run_20201204_isala_cross_8 + Technical.run_20201120_isala_cross_6 + Technical.run_20210119_isala_cross_7 + Health.Antibiotic.3months + Technical.run_20201023_isala_cross_3 + Technical.run_20201211_isala_cross_9 + General.A…	ancombc	3043	FALSE:2653, TRUE:390
Lactobacillus iners group	Sexual.Intercourse.24hours	-0.51081	0.23779	-2.14814	0.031703	0.075086	0.250321	~Sexual.Intercourse.24hours + Technical.run_20201030_isala_cross_4 + Technical.run_20201016_isala_cross_2 + Technical.libsize + Technical.run_20201009_isala_cross_1 + Technical.run_20201204_isala_cross_8 + Technical.run_20201120_isala_cross_6 + Technical.run_20210119_isala_cross_7 + Health.Antibiotic.3months + Technical.run_20201023_isala_cross_3 + Technical.run_20201211_isala_cross_9 + General.A…	DESeq2	3043	FALSE:2653, TRUE:390
Lactobacillus iners group	Sexual.Intercourse.24hours	0.991438	0.008921	2.39112	0.016856	0.047408	0.188908	~Sexual.Intercourse.24hours + Technical.run_20201030_isala_cross_4 + Technical.run_20201016_isala_cross_2 + Technical.libsize + Technical.run_20201009_isala_cross_1 + Technical.run_20201204_isala_cross_8 + Technical.run_20201120_isala_cross_6 + Technical.run_20210119_isala_cross_7 + Health.Antibiotic.3months + Technical.run_20201023_isala_cross_3 + Technical.run_20201211_isala_cross_9 + General.A…	limma	3043	FALSE:2653, TRUE:390
Lactobacillus iners group	Sexual.Intercourse.24hours	0.144362	0.054321	2.65759	0.007912	0.039558	0.126823	~Sexual.Intercourse.24hours + Technical.run_20201030_isala_cross_4 + Technical.run_20201016_isala_cross_2 + Technical.libsize + Technical.run_20201009_isala_cross_1 + Technical.run_20201204_isala_cross_8 + Technical.run_20201120_isala_cross_6 + Technical.run_20210119_isala_cross_7 + Health.Antibiotic.3months + Technical.run_20201023_isala_cross_3 + Technical.run_20201211_isala_cross_9 + General.A…	lmclr	3043	FALSE:2653, TRUE:390
Lactobacillus iners group	Sexual.Intercourse.24hours	1.04166	0.311424		0.000833	0.0025	0.017934	~Sexual.Intercourse.24hours + Technical.run_20201030_isala_cross_4 + Technical.run_20201016_isala_cross_2 + Technical.libsize + Technical.run_20201009_isala_cross_1 + Technical.run_20201204_isala_cross_8 + Technical.run_20201120_isala_cross_6 + Technical.run_20210119_isala_cross_7 + Health.Antibiotic.3months + Technical.run_20201023_isala_cross_3 + Technical.run_20201211_isala_cross_9 + General.A…	maaslin2	3043	FALSE:2653, TRUE:390
Lactobacillus iners group	Sexual.Intercourse.frequency	0.245139	0.141487	1.73225	0.092596	0.690648	0.723525	~Sexual.Intercourse.frequency + Technical.run_20201030_isala_cross_4 + Technical.run_20201016_isala_cross_2 + Technical.libsize + Technical.run_20201009_isala_cross_1 + Technical.run_20201204_isala_cross_8 + Sexual.Intercourse.24hours + Technical.run_20201120_isala_cross_6 + Technical.run_20210119_isala_cross_7 + Health.Antibiotic.3months + Technical.run_20201023_isala_cross_3 + Technical.run_202…	aldex2	2560
Lactobacillus iners group	Sexual.Intercourse.frequency	0.136902	0.08433	1.62341	0.104502	0.361738	0.504848	~Sexual.Intercourse.frequency + Technical.run_20201030_isala_cross_4 + Technical.run_20201016_isala_cross_2 + Technical.libsize + Technical.run_20201009_isala_cross_1 + Technical.run_20201204_isala_cross_8 + Sexual.Intercourse.24hours + Technical.run_20201120_isala_cross_6 + Technical.run_20210119_isala_cross_7 + Health.Antibiotic.3months + Technical.run_20201023_isala_cross_3 + Technical.run_202…	ancombc	2560
Lactobacillus iners group	Sexual.Intercourse.frequency	-0.23481	0.088295	-2.65938	0.007828	0.117426	0.106907	~Sexual.Intercourse.frequency + Technical.run_20201030_isala_cross_4 + Technical.run_20201016_isala_cross_2 + Technical.libsize + Technical.run_20201009_isala_cross_1 + Technical.run_20201204_isala_cross_8 + Sexual.Intercourse.24hours + Technical.run_20201120_isala_cross_6 + Technical.run_20210119_isala_cross_7 + Health.Antibiotic.3months + Technical.run_20201023_isala_cross_3 + Technical.run_202…	DESeq2	2560
Lactobacillus iners group	Sexual.Intercourse.frequency	0.13588	0.003294	0.962539	0.335868	0.83967	0.738573	~Sexual.Intercourse.frequency + Technical.run_20201030_isala_cross_4 + Technical.run_20201016_isala_cross_2 + Technical.libsize + Technical.run_20201009_isala_cross_1 + Technical.run_20201204_isala_cross_8 + Sexual.Intercourse.24hours + Technical.run_20201120_isala_cross_6 + Technical.run_20210119_isala_cross_7 + Health.Antibiotic.3months + Technical.run_20201023_isala_cross_3 + Technical.run_202…	limma	2560
Lactobacillus iners group	Sexual.Intercourse.frequency	0.012662	0.020767	0.609689	0.542123	0.843669	0.880724	~Sexual.Intercourse.frequency + Technical.run_20201030_isala_cross_4 + Technical.run_20201016_isala_cross_2 + Technical.libsize + Technical.run_20201009_isala_cross_1 + Technical.run_20201204_isala_cross_8 + Sexual.Intercourse.24hours + Technical.run_20201120_isala_cross_6 + Technical.run_20210119_isala_cross_7 + Health.Antibiotic.3months + Technical.run_20201023_isala_cross_3 + Technical.run_202…	lmclr	2560
Lactobacillus iners group	Sexual.Intercourse.frequency	0.211495	0.117998		0.073195	0.29659	0.327026	~Sexual.Intercourse.frequency + Technical.run_20201030_isala_cross_4 + Technical.run_20201016_isala_cross_2 + Technical.libsize + Technical.run_20201009_isala_cross_1 + Technical.run_20201204_isala_cross_8 + Sexual.Intercourse.24hours + Technical.run_20201120_isala_cross_6 + Technical.run_20210119_isala_cross_7 + Health.Antibiotic.3months + Technical.run_20201023_isala_cross_3 + Technical.run_202…	maaslin2	2560
Lactobacillus iners group	Sexual.partner.man	-0.27432	0.924412	-0.2967	0.754034	0.754034	0.775764	~Sexual.partner.man + Technical.run_20201030_isala_cross_4 + Technical.run_20201016_isala_cross_2 + Technical.libsize + Technical.run_20201009_isala_cross_1 + Technical.run_20201204_isala_cross_8 + Sexual.Intercourse.24hours + Technical.run_20201120_isala_cross_6 + Technical.run_20210119_isala_cross_7 + Health.Antibiotic.3months + Technical.run_20201023_isala_cross_3 + Technical.run_20201211_isal…	aldex2	2375	FALSE:58, TRUE:2317
Lactobacillus iners group	Sexual.partner.man	-0.22376	0.49852	-0.44886	0.653536	0.848459	0.941729	~Sexual.partner.man + Technical.run_20201030_isala_cross_4 + Technical.run_20201016_isala_cross_2 + Technical.libsize + Technical.run_20201009_isala_cross_1 + Technical.run_20201204_isala_cross_8 + Sexual.Intercourse.24hours + Technical.run_20201120_isala_cross_6 + Technical.run_20210119_isala_cross_7 + Health.Antibiotic.3months + Technical.run_20201023_isala_cross_3 + Technical.run_20201211_isal…	ancombc	2375	FALSE:58, TRUE:2317
Lactobacillus iners group	Sexual.partner.man	1.37523	0.586173	2.34611	0.01897	0.106709	0.182721	~Sexual.partner.man + Technical.run_20201030_isala_cross_4 + Technical.run_20201016_isala_cross_2 + Technical.libsize + Technical.run_20201009_isala_cross_1 + Technical.run_20201204_isala_cross_8 + Sexual.Intercourse.24hours + Technical.run_20201120_isala_cross_6 + Technical.run_20210119_isala_cross_7 + Health.Antibiotic.3months + Technical.run_20201023_isala_cross_3 + Technical.run_20201211_isal…	DESeq2	2375	FALSE:58, TRUE:2317
Lactobacillus iners group	Sexual.partner.man	0.338375	0.023403	0.351145	0.72551	0.786474	0.928327	~Sexual.partner.man + Technical.run_20201030_isala_cross_4 + Technical.run_20201016_isala_cross_2 + Technical.libsize + Technical.run_20201009_isala_cross_1 + Technical.run_20201204_isala_cross_8 + Sexual.Intercourse.24hours + Technical.run_20201120_isala_cross_6 + Technical.run_20210119_isala_cross_7 + Health.Antibiotic.3months + Technical.run_20201023_isala_cross_3 + Technical.run_20201211_isal…	limma	2375	FALSE:58, TRUE:2317
Lactobacillus iners group	Sexual.partner.man	0.153246	0.13513	1.13406	0.256883	0.732902	0.752269	~Sexual.partner.man + Technical.run_20201030_isala_cross_4 + Technical.run_20201016_isala_cross_2 + Technical.libsize + Technical.run_20201009_isala_cross_1 + Technical.run_20201204_isala_cross_8 + Sexual.Intercourse.24hours + Technical.run_20201120_isala_cross_6 + Technical.run_20210119_isala_cross_7 + Health.Antibiotic.3months + Technical.run_20201023_isala_cross_3 + Technical.run_20201211_isal…	lmclr	2375	FALSE:58, TRUE:2317
Lactobacillus iners group	Sexual.partner.man	-0.12773	0.769834		0.868233	0.908616	0.955339	~Sexual.partner.man + Technical.run_20201030_isala_cross_4 + Technical.run_20201016_isala_cross_2 + Technical.libsize + Technical.run_20201009_isala_cross_1 + Technical.run_20201204_isala_cross_8 + Sexual.Intercourse.24hours + Technical.run_20201120_isala_cross_6 + Technical.run_20210119_isala_cross_7 + Health.Antibiotic.3months + Technical.run_20201023_isala_cross_3 + Technical.run_20201211_isal…	maaslin2	2375	FALSE:58, TRUE:2317
Lactobacillus iners group	Sexual.partners.monogamous	0.7678	0.349538	2.19666	0.03382	0.30438	0.46406	~Sexual.partners.monogamous + Technical.run_20201030_isala_cross_4 + Technical.run_20201016_isala_cross_2 + Technical.libsize + Technical.run_20201009_isala_cross_1 + Technical.run_20201204_isala_cross_8 + Sexual.Intercourse.24hours + Technical.run_20201120_isala_cross_6 + Technical.run_20210119_isala_cross_7 + Health.Antibiotic.3months + Technical.run_20201023_isala_cross_3 + Technical.run_20201…	aldex2	2802	FALSE:483, TRUE:2319
Lactobacillus iners group	Sexual.partners.monogamous	0.586224	0.206079	2.84466	0.004446	0.028581	0.069412	~Sexual.partners.monogamous + Technical.run_20201030_isala_cross_4 + Technical.run_20201016_isala_cross_2 + Technical.libsize + Technical.run_20201009_isala_cross_1 + Technical.run_20201204_isala_cross_8 + Sexual.Intercourse.24hours + Technical.run_20201120_isala_cross_6 + Technical.run_20210119_isala_cross_7 + Health.Antibiotic.3months + Technical.run_20201023_isala_cross_3 + Technical.run_20201…	ancombc	2802	FALSE:483, TRUE:2319
Lactobacillus iners group	Sexual.partners.monogamous	0.289538	0.225012	1.28677	0.198175	0.405359	0.61773	~Sexual.partners.monogamous + Technical.run_20201030_isala_cross_4 + Technical.run_20201016_isala_cross_2 + Technical.libsize + Technical.run_20201009_isala_cross_1 + Technical.run_20201204_isala_cross_8 + Sexual.Intercourse.24hours + Technical.run_20201120_isala_cross_6 + Technical.run_20210119_isala_cross_7 + Health.Antibiotic.3months + Technical.run_20201023_isala_cross_3 + Technical.run_20201…	DESeq2	2802	FALSE:483, TRUE:2319
Lactobacillus iners group	Sexual.partners.monogamous	0.913289	0.006749	2.96063	0.003095	0.011608	0.066254	~Sexual.partners.monogamous + Technical.run_20201030_isala_cross_4 + Technical.run_20201016_isala_cross_2 + Technical.libsize + Technical.run_20201009_isala_cross_1 + Technical.run_20201204_isala_cross_8 + Sexual.Intercourse.24hours + Technical.run_20201120_isala_cross_6 + Technical.run_20210119_isala_cross_7 + Health.Antibiotic.3months + Technical.run_20201023_isala_cross_3 + Technical.run_20201…	limma	2802	FALSE:483, TRUE:2319
Lactobacillus iners group	Sexual.partners.monogamous	0.171976	0.050664	3.39442	0.000697	0.003487	0.023152	~Sexual.partners.monogamous + Technical.run_20201030_isala_cross_4 + Technical.run_20201016_isala_cross_2 + Technical.libsize + Technical.run_20201009_isala_cross_1 + Technical.run_20201204_isala_cross_8 + Sexual.Intercourse.24hours + Technical.run_20201120_isala_cross_6 + Technical.run_20210119_isala_cross_7 + Health.Antibiotic.3months + Technical.run_20201023_isala_cross_3 + Technical.run_20201…	lmclr	2802	FALSE:483, TRUE:2319
Lactobacillus iners group	Sexual.partners.monogamous	0.677965	0.290195		0.019549	0.067671	0.149367	~Sexual.partners.monogamous + Technical.run_20201030_isala_cross_4 + Technical.run_20201016_isala_cross_2 + Technical.libsize + Technical.run_20201009_isala_cross_1 + Technical.run_20201204_isala_cross_8 + Sexual.Intercourse.24hours + Technical.run_20201120_isala_cross_6 + Technical.run_20210119_isala_cross_7 + Health.Antibiotic.3months + Technical.run_20201023_isala_cross_3 + Technical.run_20201…	maaslin2	2802	FALSE:483, TRUE:2319
Lactobacillus iners group	Sexual.partners.multiple	1.9743	0.468756	4.2117	3.53e-05	0.000397	0.003997	~Sexual.partners.multiple + Technical.run_20201030_isala_cross_4 + Technical.run_20201016_isala_cross_2 + Technical.libsize + Technical.run_20201009_isala_cross_1 + Technical.run_20201204_isala_cross_8 + Sexual.Intercourse.24hours + Technical.run_20201120_isala_cross_6 + Technical.run_20210119_isala_cross_7 + Health.Antibiotic.3months + Technical.run_20201023_isala_cross_3 + Technical.run_2020121…	aldex2	2560	FALSE:2319, TRUE:241
Lactobacillus iners group	Sexual.partners.multiple	1.11544	0.262849	4.24364	2.2e-05	0.000141	0.001157	~Sexual.partners.multiple + Technical.run_20201030_isala_cross_4 + Technical.run_20201016_isala_cross_2 + Technical.libsize + Technical.run_20201009_isala_cross_1 + Technical.run_20201204_isala_cross_8 + Sexual.Intercourse.24hours + Technical.run_20201120_isala_cross_6 + Technical.run_20210119_isala_cross_7 + Health.Antibiotic.3months + Technical.run_20201023_isala_cross_3 + Technical.run_2020121…	ancombc	2560	FALSE:2319, TRUE:241
Lactobacillus iners group	Sexual.partners.multiple	-0.15353	0.293346	-0.52336	0.600723	0.819168	0.888457	~Sexual.partners.multiple + Technical.run_20201030_isala_cross_4 + Technical.run_20201016_isala_cross_2 + Technical.libsize + Technical.run_20201009_isala_cross_1 + Technical.run_20201204_isala_cross_8 + Sexual.Intercourse.24hours + Technical.run_20201120_isala_cross_6 + Technical.run_20210119_isala_cross_7 + Health.Antibiotic.3months + Technical.run_20201023_isala_cross_3 + Technical.run_2020121…	DESeq2	2560	FALSE:2319, TRUE:241
Lactobacillus iners group	Sexual.partners.multiple	2.03397	0.011936	3.97364	7.27e-05	0.000363	0.004582	~Sexual.partners.multiple + Technical.run_20201030_isala_cross_4 + Technical.run_20201016_isala_cross_2 + Technical.libsize + Technical.run_20201009_isala_cross_1 + Technical.run_20201204_isala_cross_8 + Sexual.Intercourse.24hours + Technical.run_20201120_isala_cross_6 + Technical.run_20210119_isala_cross_7 + Health.Antibiotic.3months + Technical.run_20201023_isala_cross_3 + Technical.run_2020121…	limma	2560	FALSE:2319, TRUE:241
[truncated: 602 more rows]

## Sheet: multidiffabundance_genedoe
taxa	variable	effectsize	se	stat	pvalue	qvalue.withinformula	qvalue	formula	method	n	freq	sequence
[truncated: 672 more rows]
