# Supplementary material for: Microbial and seminal traces of sexual intercourse and forensic implications
Source: Microbiome. 2025 Nov 20;13:237. doi: 10.1186/s40168-025-02268-7 (PMC12632010; doi:10.1186/s40168-025-02268-7)
Supplement: Supplementary file 2 — Supplementary Material 1: Figure S1. The temporal effects of sexual intercourse on the microbiome of vaginal swabs as analyzed with (A) Shannon diversity of underwear and vaginal swabs and (B) Bray‒Curtis distance in underwear and vaginal samples across time for each participant (each day compared to the day before). Profiles are min–max normalized within each participant, meaning that the scores are scaled such that the lowest value in the personal profile is 0 and the highest is 1. The scale is indicated in blue on the right. *Participants 9 and 10 did not have sexual intercourse on day 5. (C) Bray‒Curtis distance in vaginal (left) and underwear (right) samples across time for all participants (each day compared to the day before). Figure S2. Microbial structure of vaginal samples and underwear in the t-SNE space (row 1) and the PCOA space (row 2), colored by (A) type of sample, (B) Shannon entropy, (C) most abundant taxa, (D) secondmost abundant (sub)genus, and (E) largest relative abundance level of the most dominant taxon. Taxonomic classification of the microbial composition of (F) vaginal samples and (G) underwear. The most abundant (sub)genera are visualized. Figure S3. Cross-validation of true and false positive rates. The ROC curve per fold in the cross-validation (left panel) and the precision–recall curve (right panel) are shown. Figure S4. Prediction of coital status via the elastic net for the vaginal microbiome (days 1 to 7) in the GeneDoe dataset. Points called post-coital are in pink (darker = higher prediction), and points in blue are pre-coital (darker = lower prediction). Asterisks indicate points that passed the threshold (indicated in the color bar). Participants 9 and 10 did not have sexual intercourse on day 5. Figure S5. Prediction of the coital status of 44 sexual assault evidence collection kits (SAECKs or rapekits) (n = 88 vaginal samples). Given that these samples underwent standard forensic analyses with a focus on human DNA, they inclu [file 40168_2025_2268_MOESM1_ESM.zip › Supplementary/Supplementary table S3_Ahannach et.al_20250214.xlsx]

## Sheet: stats
genus	count	mean	std	min	25%	50%	75%	max
CP009312_g	10	-0.211348	0.029123	-0.258024	-0.228724	-0.20588	-0.189034	-0.17078
FM873692_g	10	-0.145755	0.0290566	-0.186145	-0.169167	-0.142839	-0.133004	-0.0933713
Facklamia	10	-0.106711	0.018825	-0.129429	-0.120716	-0.110742	-0.0926615	-0.0788288
Alloscardovia	10	-0.100242	0.0299308	-0.142254	-0.117275	-0.0979371	-0.0829714	-0.0558756
Parvimonas	10	-0.0728624	0.039655	-0.135257	-0.0951955	-0.0680461	-0.0387361	-0.0246202
Dialister	10	-0.0443586	0.0300458	-0.0963904	-0.0667518	-0.0443131	-0.0226146	-0.0014361
Atopobium	10	-0.0388778	0.0197059	-0.071963	-0.0504168	-0.037057	-0.0258826	-0.00821056
Lactobacillus crispatus group	10	-0.0298139	0.0125188	-0.0560056	-0.0322923	-0.0288603	-0.0261584	-0.00507622
Anaerococcus	10	-0.0240907	0.0164541	-0.0489392	-0.039441	-0.0162629	-0.0109838	-0.00899065
Sutterella	10	-0.0214495	0.0257699	-0.068115	-0.0340183	-0.027685	0.00370167	0.00814301
Ezakiella	10	-0.0181206	0.0193829	-0.056742	-0.0277719	-0.0214144	-0.000658102	0.00693765
Fusobacterium	10	-0.0111068	0.0168316	-0.0395282	-0.0226176	-0.00914366	-0.000713269	0.0191316
NA	10	-0.0101308	0.046378	-0.0924429	-0.0366702	0	0.00339624	0.0797649
Murdochiella	10	-0.0100259	0.0139016	-0.041604	-0.0155988	-0.00279024	0	1.46812e-05
Prevotella	10	-0.0093546	0.0277865	-0.0830911	-0.00523501	0	0	0.0114975
Bifidobacterium	10	-0.0064589	0.0156024	-0.0470663	-0.00548626	-0.000725562	0	0.00981558
Moryella	10	-0.00515969	0.00830747	-0.0257645	-0.0081904	0	0	0
Olsenella	10	-0.00354749	0.0237945	-0.0520604	-0.00467263	0	0	0.0320925
Gardnerella	10	-0.00267329	0.0049499	-0.0145567	-0.00439412	0	0	0.0012744
Actinotignum	10	-0.0016559	0.0181319	-0.044118	-0.00148247	0	0.00115344	0.0312701
Peptococcus	10	0.00220446	0.0151698	-0.0257266	0	0	0	0.0364713
Peptostreptococcus	10	0.00314525	0.00957342	-0.0144768	0.000152501	0.00330275	0.00883785	0.0184477
Limosilactobacillus	10	0.00592385	0.0146508	-0.0182554	0	0.00504031	0.0168771	0.0257732
Finegoldia	10	0.0085002	0.02654	-0.0502535	0	0.0125722	0.0260401	0.0415271
Campylobacter	10	0.00854935	0.0165532	-0.00558458	0	0	0.0116871	0.0510044
Clostridium	10	0.0107216	0.0141768	-0.00813659	0	0.00819459	0.0186049	0.0341224
Megasphaera	10	0.0189726	0.0164438	-0.00711593	0.0103295	0.0176844	0.0268134	0.0470831
Sneathia	10	0.0215829	0.0230234	0	0.006066	0.0116018	0.033755	0.0696962
Fenollaria	10	0.0238499	0.0178807	0.000525505	0.0151149	0.0230973	0.0258018	0.0533167
Peptoniphilus	10	0.028424	0.0238874	0	0.0120139	0.0205754	0.0488259	0.0635414
Aerococcus	10	0.0297795	0.0205544	2.09706e-05	0.0136145	0.0294894	0.0465009	0.0576363
JN713389_g	10	0.0347917	0.0238552	0	0.0186902	0.029971	0.0458529	0.0829899
Porphyromonas	10	0.0446233	0.025001	0	0.0275671	0.0458471	0.0637216	0.0820632
Corynebacterium	10	0.0475153	0.0243358	0.0125673	0.0302343	0.0480451	0.0661603	0.0866083
Howardella	10	0.0487087	0.0242029	0	0.0365187	0.0501616	0.0679935	0.0796045
Mobiluncus	10	0.0508654	0.033584	0.00659867	0.028939	0.0410968	0.0700454	0.115313
Ureaplasma	10	0.05613	0.00892601	0.036134	0.0541639	0.0569041	0.0608408	0.0689053
Actinomyces	10	0.0722452	0.0297274	0.0436074	0.045455	0.0656663	0.0922206	0.12992
Streptococcus	10	0.0805065	0.0170057	0.0615265	0.0687287	0.0758113	0.0900014	0.107512
Veillonella	10	0.0850611	0.0179683	0.0582256	0.0729839	0.0904634	0.0971436	0.108208
Negativicoccus	10	0.097192	0.0309028	0.0615816	0.0719219	0.0944967	0.104705	0.152695
Gemella	10	0.13415	0.0265712	0.0927501	0.119872	0.130565	0.157597	0.172746
Staphylococcus	10	0.174115	0.0224635	0.12616	0.162753	0.176966	0.192673	0.197782

## Sheet: description
	Column	Description
	genus	Name of the genus included in the model
	count	The number of folds)
	mean	The average weight
	std	Standard deviation of the weight
	min	Smallest observed weight
	25%	1st quartile weight
	50%	2nd quartile weight
	75%	3rd quartile weight
	max	Largest observed weight
